# Supplementary material for: Fully chemical interface engineering for statically and dynamically stable perovskite solar cells
Source: Nat Commun. 2025 Sep 29;16:8575. doi: 10.1038/s41467-025-63588-8 (PMC12480934; doi:10.1038/s41467-025-63588-8)
Supplement: Supplementary file 4 — Source Data [file 41467_2025_63588_MOESM4_ESM.xlsx]

## Sheet: Fig. 1c
KCl with SnO2	KCl with DMF
1.4068	1.44034

## Sheet: Fig. 1d
Gua with SnO2	Gua with DMF
0.95125	1.26245

## Sheet: Fig. 1e
MAAc with SnO2	MAAc with DMF
2.32231	2.3697

## Sheet: Fig. 1f
SnO2/KCl
K2p-before rinse		K2p-after rinse
Binding Energy	Intensity	Binding Energy	Intensity
eV	a.u.	eV	a.u.
305.35	3949.52	305.45	2864.31
305.3	3778.28	305.4	2845.72
305.25	3852.9	305.35	2746.93
305.2	4015.42	305.3	2711.8
305.15	3968.7	305.25	2720.11
305.1	3913.4	305.2	2745.84
305.05	3934.83	305.15	2821.72
305	3880.33	305.1	2781.57
304.95	3758.58	305.05	2713.42
304.9	3810.22	305	2767.34
304.85	3899.57	304.95	2785.03
304.8	3847.05	304.9	2754.53
304.75	3964.17	304.85	2712.77
304.7	3924.07	304.8	2698.83
304.65	3799.04	304.75	2724.56
304.6	3910.97	304.7	2769.22
304.55	4030.55	304.65	2822.13
304.5	3989.61	304.6	2800.51
304.45	3927.72	304.55	2676.7
304.4	3847.76	304.5	2580.99
304.35	3740.27	304.45	2608.34
304.3	3765.08	304.4	2670.4
304.25	3848.78	304.35	2781.48
304.2	3824.37	304.3	2943.08
304.15	3853.44	304.25	2865.03
304.1	3847.76	304.2	2689.23
304.05	3791.69	304.15	2622.29
304	3783.76	304.1	2645.21
303.95	3732.66	304.05	2594.08
303.9	3744.88	304	2608.93
303.85	3876.82	303.95	2690.72
303.8	3857.37	303.9	2707.08
303.75	3707.54	303.85	2749.71
303.7	3650.41	303.8	2721.71
303.65	3781.15	303.75	2680.64
303.6	3820.83	303.7	2727.44
303.55	3724.56	303.65	2748.08
303.5	3740.82	303.6	2708.59
303.45	3665.41	303.55	2713.76
303.4	3666.12	303.5	2712.46
303.35	3718.71	303.45	2558.12
303.3	3768.81	303.4	2669.05
303.25	3774.69	303.35	2769.04
303.2	3835.48	303.3	2769.97
303.15	3946.81	303.25	2771.27
303.1	3914.54	303.2	2759.27
303.05	3831.76	303.15	2763.1
303	3713.24	303.1	2788.36
302.95	3801.03	303.05	2719.57
302.9	3908.12	303	2728.8
302.85	3796.49	302.95	2716.58
302.8	3680.28	302.9	2728.25
302.75	3719.99	302.85	2760.67
302.7	3728.01	302.8	2799.63
302.65	3680.28	302.75	2808.31
302.6	3702.7	302.7	2781.95
302.55	3706.98	302.65	2736.55
302.5	3713.61	302.6	2627.8
302.45	3818.91	302.55	2610.84
302.4	3753.94	302.5	2713.56
302.35	3739.93	302.45	2731.12
302.3	3688.67	302.4	2702.81
302.25	3679.88	302.35	2755.23
302.2	3668.17	302.3	2749.97
302.15	3635.27	302.25	2704.11
302.1	3645.58	302.2	2634.35
302.05	3705.89	302.15	2527.14
302	3684.9	302.1	2507.71
301.95	3659.12	302.05	2577.97
301.9	3711.18	302	2644.94
301.85	3644.58	301.95	2773.75
301.8	3607.27	301.9	2771.04
301.75	3591.78	301.85	2747.55
301.7	3702.25	301.8	2705.68
301.65	3720.62	301.75	2664.81
301.6	3638.2	301.7	2637.64
301.55	3579.19	301.65	2587.25
301.5	3549.86	301.6	2659.26
301.45	3577.4	301.55	2657.15
301.4	3610.71	301.5	2658.06
301.35	3632.12	301.45	2603.3
301.3	3548.65	301.4	2524.4
301.25	3492.53	301.35	2527.56
301.2	3512.82	301.3	2548.19
301.15	3546.91	301.25	2536.6
301.1	3520.44	301.2	2549.18
301.05	3579.26	301.15	2499.78
301	3615.82	301.1	2413.41
300.95	3513.96	301.05	2463.78
300.9	3508.34	301	2481.65
300.85	3392.98	300.95	2515.48
300.8	3436.77	300.9	2516.91
300.75	3570.49	300.85	2441.51
300.7	3490.64	300.8	2396.62
300.65	3424.11	300.75	2512.15
300.6	3373.18	300.7	2529.41
300.55	3403.89	300.65	2564.37
300.5	3371.74	300.6	2526.15
300.45	3289.79	300.55	2499.91
300.4	3297.73	300.5	2570.26
300.35	3411.72	300.45	2561.81
300.3	3485.14	300.4	2485.76
300.25	3427.21	300.35	2487.82
300.2	3362.85	300.3	2454.44
300.15	3333.64	300.25	2451.56
300.1	3287.61	300.2	2386.92
300.05	3348.01	300.15	2337.86
300	3352.77	300.1	2364.9
299.95	3345.88	300.05	2508.65
299.9	3244.52	300	2606.5
299.85	3224.21	299.95	2568.46
299.8	3336.88	299.9	2492.51
299.75	3418.1	299.85	2470.52
299.7	3347.22	299.8	2425.98
299.65	3317.1	299.75	2465
299.6	3144.12	299.7	2467.67
299.55	3120.67	299.65	2418.18
299.5	3278.72	299.6	2501.59
299.45	3354.24	299.55	2525.99
299.4	3232.28	299.5	2550.09
299.35	3135.35	299.45	2604.55
299.3	3222.41	299.4	2576.78
299.25	3328.43	299.35	2561.1
299.2	3369.39	299.3	2481.81
299.15	3347.15	299.25	2460.5
299.1	3281.35	299.2	2457.86
299.05	3278.69	299.15	2451.28
299	3288.14	299.1	2504.56
298.95	3224.55	299.05	2587.42
298.9	3247.06	299	2462.2
298.85	3229.36	298.95	2332.07
298.8	3209.88	298.9	2371.01
298.75	3291.11	298.85	2356.63
298.7	3408.47	298.8	2396.99
298.65	3522.43	298.75	2310.19
298.6	3426.03	298.7	2381.34
298.55	3363.47	298.65	2468.83
298.5	3380.95	298.6	2351.05
298.45	3261.98	298.55	2340.79
298.4	3180.38	298.5	2426.22
298.35	3178.2	298.45	2438.46
298.3	3254.64	298.4	2505.44
298.25	3267.96	298.35	2543.51
298.2	3137.85	298.3	2505.32
298.15	3209.44	298.25	2447.73
298.1	3318.88	298.2	2408.83
298.05	3214.32	298.15	2367.62
298	3284.17	298.1	2419.95
297.95	3385.32	298.05	2472.61
297.9	3372.46	298	2416.81
297.85	3320.31	297.95	2459.08
297.8	3224.62	297.9	2535.15
297.75	3201.67	297.85	2542.39
297.7	3318.64	297.8	2468.89
297.65	3362.28	297.75	2430.77
297.6	3261.83	297.7	2527.39
297.55	3300.45	297.65	2436.34
297.5	3316.37	297.6	2373.39
297.45	3343.97	297.55	2473.99
297.4	3353.13	297.5	2532.27
297.35	3285.82	297.45	2481.76
297.3	3267.51	297.4	2443.86
297.25	3465.43	297.35	2572.97
297.2	3495.16	297.3	2600.82
297.15	3513.18	297.25	2519.16
297.1	3580.39	297.2	2471.06
297.05	3533.36	297.15	2484.11
297	3583.26	297.1	2469.05
296.95	3626.98	297.05	2565.79
296.9	3666.42	297	2595.44
296.85	3712.55	296.95	2604.89
296.8	3870.41	296.9	2737.51
296.75	3923.39	296.85	2833.74
296.7	3889.12	296.8	2917.25
296.65	4049.7	296.75	2983.59
296.6	4323.66	296.7	3049.81
296.55	4564.31	296.65	2983.15
296.5	4729.7	296.6	2983.92
296.45	4809.37	296.55	3141.81
296.4	5034.3	296.5	3221.6
296.35	5253.25	296.45	3285.09
296.3	5465.06	296.4	3416.89
296.25	5477.55	296.35	3539.48
296.2	5819.89	296.3	3434.08
296.15	6064.12	296.25	3509.47
296.1	6243.29	296.2	3686.16
296.05	6665.12	296.15	3866.54
296	7091.06	296.1	3885.22
295.95	7233.24	296.05	3804.72
295.9	7297.7	296	3846.87
295.85	7474.73	295.95	3860.78
295.8	7746.7	295.9	3703.7
295.75	7908.5	295.85	3738.19
295.7	7968.37	295.8	3979.4
295.65	7929.22	295.75	4000.61
295.6	7966.69	295.7	4001.83
295.55	8113.1	295.65	3958.53
295.5	7988.9	295.6	3913.89
295.45	7682.06	295.55	3822.26
295.4	7466.1	295.5	3808.68
295.35	7276.97	295.45	3861.74
295.3	7124.83	295.4	3770.66
295.25	6864.93	295.35	3717.1
295.2	6456.41	295.3	3628.7
295.15	6202.42	295.25	3573.39
295.1	5994	295.2	3500.13
295.05	5658.07	295.15	3330.25
295	5392.98	295.1	3218.22
294.95	5130.69	295.05	3167.39
294.9	4890.47	295	3134.84
294.85	4873.07	294.95	3151.54
294.8	4796.06	294.9	3141.33
294.75	4646.35	294.85	3008.13
294.7	4465.44	294.8	2950.46
294.65	4364.94	294.75	3009.33
294.6	4202.36	294.7	2974.5
294.55	3992.59	294.65	2887.71
294.5	3899.19	294.6	2857.57
294.45	3882.99	294.55	2844.51
294.4	3810.96	294.5	2789.54
294.35	3727.6	294.45	2694.76
294.3	3876.98	294.4	2788.67
294.25	3998.48	294.35	2943.38
294.2	4148.75	294.3	2992.52
294.15	4325.22	294.25	2995.57
294.1	4320.03	294.2	3004.62
294.05	4293.67	294.15	3053.49
294	4400.29	294.1	3185.38
293.95	4497.21	294.05	3231.17
293.9	4881.06	294	3186.12
293.85	5251.98	293.95	3250.16
293.8	5518.79	293.9	3529.79
293.75	5750.65	293.85	3784.89
293.7	5910.99	293.8	3863.27
293.65	6264.07	293.75	4041.94
293.6	6722.69	293.7	4120.47
293.55	7184.01	293.65	4189.61
293.5	7635.43	293.6	4285.25
293.45	8170.89	293.55	4466.16
293.4	8699.41	293.5	4633.65
293.35	9078.74	293.45	4903.15
293.3	9602.64	293.4	5024.56
293.25	10137.1	293.35	5075.58
293.2	10657.7	293.3	5358.79
293.15	11020.5	293.25	5539.29
293.1	11521.9	293.2	5579.99
293.05	11894.4	293.15	5524.85
293	12153.2	293.1	5574.08
292.95	12375.9	293.05	5658.15
292.9	12601.1	293	5683.91
292.85	12367.2	292.95	5582.21
292.8	12123.6	292.9	5594.55
292.75	11921	292.85	5645.87
292.7	11825.3	292.8	5593.52
292.65	11660	292.75	5554.68
292.6	11387.8	292.7	5310.37
292.55	10966.2	292.65	5082.07
292.5	10460.7	292.6	4923.7
292.45	9890.87	292.55	4788.42
292.4	9165.45	292.5	4639.7
292.35	8528.02	292.45	4544.59
292.3	8206.09	292.4	4461.84
292.25	7654.54	292.35	4254.69
292.2	7106.32	292.3	4129.03
292.15	6779.47	292.25	4056.96
292.1	6297.73	292.2	3901.4
292.05	5785.4	292.15	3712.31
292	5411.22	292.1	3605.8
291.95	5028.14	292.05	3514.04
291.9	4585.52	292	3352.6
291.85	4404.43	291.95	3203.31
291.8	4321.45	291.9	3160.24
291.75	4129.23	291.85	3210.07
291.7	4003.8	291.8	3015.28
291.65	3761.09	291.75	2859.32
291.6	3600.69	291.7	2865.69
291.55	3603.41	291.65	2770.98
291.5	3589.47	291.6	2745.46
291.45	3622.88	291.55	2749.2
291.4	3593.27	291.5	2697.77
291.35	3565.41	291.45	2605.17
291.3	3446.38	291.4	2666.7
291.25	3270.15	291.35	2640.57
291.2	3286.1	291.3	2625.32
291.15	3219.06	291.25	2623.3
291.1	3203.26	291.2	2673.99
291.05	3194.71	291.15	2654.54
291	3189.53	291.1	2569.93
290.95	3189.66	291.05	2569.24
290.9	3149.04	291	2576.11
290.85	3092.23	290.95	2647.89
290.8	3160.6	290.9	2629.67
290.75	3166.42	290.85	2504.87
290.7	3168.73	290.8	2456.36
290.65	3204.91	290.75	2463.51
290.6	3293.23	290.7	2443.79
290.55	3218.89	290.65	2362.4
290.5	3218.36	290.6	2390.94
290.45	3256.75	290.55	2405.63
290.4	3220.05	290.5	2480.66
290.35	3204.62	290.45	2623.11
290.3	3250.61	290.4	2611.79
290.25	3290.98	290.35	2669.43
290.2	3306.89	290.3	2639.82
290.15	3106.71	290.25	2645.02
290.1	3040.9	290.2	2666.95
290.05	3138.39	290.15	2621.86
290	3273.46	290.1	2547.12
289.95	3348.37	290.05	2525.3
289.9	3321.84	290	2555.31
289.85	3266.42	289.95	2517.82
289.8	3256.02	289.9	2432.73
289.75	3183.82	289.85	2546.9
289.7	3181.99	289.8	2608.07
289.65	3364.83	289.75	2670.14
289.6	3411.26	289.7	2702.09
289.55	3367.99	289.65	2743.24
289.5	3336.97	289.6	2777.79
289.45	3443.71	289.55	2769.39
289.4	3473.23	289.5	2821.16
289.35	3533.18	289.45	2858.75
289.3	3545.45	289.4	2874.39
289.25	3428.93	289.35	2908.71
289.2	3453.57	289.3	2986
289.15	3507.85	289.25	3052.29
289.1	3519.01	289.2	2954.06
289.05	3508.52	289.15	2862.56
289	3467.87	289.1	2876.56
288.95	3535.24	289.05	2824.33
288.9	3700.76	289	2828.41
288.85	3696.26	288.95	2887.56
288.8	3576.73	288.9	2949.12
288.75	3447.95	288.85	2894.37
288.7	3523.31	288.8	2793.5
288.65	3599.11	288.75	2883.73
288.6	3664.06	288.7	2987.44
288.55	3620.31	288.65	2891.61
288.5	3502.77	288.6	2829.37
288.45	3577.38	288.55	2746.12
288.4	3587.07	288.5	2846.5
288.35	3438.69	288.45	2927.33
288.3	3467.84	288.4	2821
288.25	3471.31	288.35	2772.22
288.2	3387.39	288.3	2737.91
288.15	3357.32	288.25	2661.33
288.1	3446.77	288.2	2609.7
288.05	3569.82	288.15	2597.31
288	3513.72	288.1	2674.23
287.95	3288.04	288.05	2673.46
287.9	3230.58	288	2687.24
287.85	3308.53	287.95	2770.96
287.8	3348.44	287.9	2760.36
287.75	3296.73	287.85	2738.83
287.7	3194.89	287.8	2760.24
287.65	3199.22	287.75	2658.38
287.6	3299.08	287.7	2602.28
287.55	3399.81	287.65	2652.26
287.5	3435.92	287.6	2737.31
287.45	3474.84	287.55	2647.17
287.4	3391.49	287.5	2606.36
287.35	3397.68	287.45	2670.66

## Sheet: Fig. 1g
SnO2/Gua
N1s-before rinse		N1s-after rinse
Binding Energy	Intensity	Binding Energy	Intensity
eV	a.u.	eV	a.u.
410.35	3422.28	410.25	2694.63
410.3	3278.8	410.2	2720.2
410.25	3199.9	410.15	2741.06
410.2	3204.59	410.1	2733.6
410.15	3196.59	410.05	2764.4
410.1	3206.14	410	2764.98
410.05	3292.18	409.95	2677.06
410	3189.63	409.9	2678.23
409.95	3288.06	409.85	2771.08
409.9	3348.59	409.8	2822.44
409.85	3462.65	409.75	2736.72
409.8	3425.54	409.7	2723.26
409.75	3369.71	409.65	2713.07
409.7	3374.14	409.6	2720.89
409.65	3267.43	409.55	2762.79
409.6	3418.92	409.5	2645.93
409.55	3412.6	409.45	2626.72
409.5	3281.26	409.4	2677.13
409.45	3254.89	409.35	2745.9
409.4	3544.91	409.3	2805.54
409.35	3293.71	409.25	2784.06
409.3	3321.79	409.2	2757.27
409.25	3413.7	409.15	2675.21
409.2	3413.04	409.1	2614.26
409.15	3394.36	409.05	2722.9
409.1	3338.51	409	2774.56
409.05	3406.19	408.95	2752.3
409	3371.76	408.9	2749.77
408.95	3420.79	408.85	2685.16
408.9	3458.79	408.8	2713.4
408.85	3173.92	408.75	2728.87
408.8	3360.9	408.7	2712.45
408.75	3324.99	408.65	2668.05
408.7	3161.92	408.6	2558.81
408.65	3352.71	408.55	2608.98
408.6	3296.54	408.5	2809.35
408.55	3204.11	408.45	2794.42
408.5	3080.39	408.4	2699.5
408.45	3224.3	408.35	2663.88
408.4	3107.43	408.3	2670.04
408.35	3369.22	408.25	2666.83
408.3	3263.5	408.2	2666.53
408.25	3297.41	408.15	2656.97
408.2	3287.09	408.1	2682.04
408.15	3220.74	408.05	2678.18
408.1	3185.01	408	2652.22
408.05	3068.57	407.95	2721.95
408	3096.01	407.9	2802.4
407.95	3160.71	407.85	2735.75
407.9	3310.14	407.8	2610.23
407.85	3323.87	407.75	2609.69
407.8	3155.66	407.7	2564.12
407.75	3240.94	407.65	2560.28
407.7	3269.19	407.6	2598.81
407.65	3264.86	407.55	2630.29
407.6	3106.64	407.5	2656.15
407.55	3039.85	407.45	2671.54
407.5	3077.19	407.4	2664.23
407.45	3122.43	407.35	2685.72
407.4	3347.76	407.3	2674.27
407.35	3191.7	407.25	2627.12
407.3	3142.11	407.2	2684.16
407.25	3177.92	407.15	2718.27
407.2	3148.97	407.1	2677.73
407.15	3197.19	407.05	2587.65
407.1	3194.34	407	2471.58
407.05	3164.07	406.95	2483.04
407	3210.87	406.9	2496.87
406.95	3074.81	406.85	2544.82
406.9	3121.96	406.8	2454.15
406.85	3134.93	406.75	2438.63
406.8	3093.25	406.7	2682.87
406.75	3045.33	406.65	2729.8
406.7	2944.02	406.6	2644.43
406.65	2981.49	406.55	2561.6
406.6	2876.25	406.5	2597.23
406.55	2939.92	406.45	2587.16
406.5	3069.43	406.4	2510.36
406.45	2998.76	406.35	2516.24
406.4	3155.49	406.3	2512.67
406.35	3065.18	406.25	2495.58
406.3	3029.21	406.2	2479.05
406.25	3120.59	406.15	2544.32
406.2	3026.29	406.1	2570.8
406.15	3044.83	406.05	2545.71
406.1	2857.63	406	2476.26
406.05	2901.46	405.95	2497.4
406	2929.78	405.9	2534.39
405.95	2963.34	405.85	2588.13
405.9	2893.17	405.8	2587.98
405.85	2898.24	405.75	2507.15
405.8	3045.08	405.7	2529.02
405.75	2941.7	405.65	2521.28
405.7	3097.3	405.6	2491.76
405.65	2961.64	405.55	2494.13
405.6	2994	405.5	2478.5
405.55	2929.98	405.45	2575.99
405.5	2915.87	405.4	2566.6
405.45	2968.19	405.35	2525
405.4	2984.97	405.3	2512.81
405.35	3065.33	405.25	2529.03
405.3	2980.69	405.2	2544.4
405.25	2921.55	405.15	2517.19
405.2	2878.85	405.1	2543.11
405.15	2976.92	405.05	2523.52
405.1	2865.12	405	2479.57
405.05	2925.85	404.95	2529.55
405	2875.66	404.9	2574.3
404.95	2876.08	404.85	2543.96
404.9	3031.27	404.8	2508.4
404.85	2934.27	404.75	2475.46
404.8	2906.88	404.7	2536.11
404.75	2899.74	404.65	2579.94
404.7	2969.87	404.6	2563.19
404.65	2910.08	404.55	2548.93
404.6	2857.91	404.5	2537.01
404.55	3096.43	404.45	2447.58
404.5	3121.19	404.4	2488.18
404.45	3070.93	404.35	2460.25
404.4	3128.3	404.3	2415.62
404.35	2983.31	404.25	2418.87
404.3	3032.38	404.2	2419.47
404.25	3066.04	404.15	2419.81
404.2	3016.89	404.1	2475.81
404.15	3161.64	404.05	2563.17
404.1	2878.02	404	2507.59
404.05	3025.1	403.95	2400.06
404	3003.76	403.9	2467.27
403.95	3188.43	403.85	2421.84
403.9	3051.47	403.8	2389.36
403.85	3135.4	403.75	2550.34
403.8	3113.04	403.7	2522.69
403.75	2983.74	403.65	2536.14
403.7	2987.17	403.6	2616.78
403.65	3097	403.55	2529.37
403.6	3147.56	403.5	2546.09
403.55	3136.44	403.45	2506.36
403.5	2966.25	403.4	2383.26
403.45	2792.84	403.35	2358.55
403.4	3001.3	403.3	2449.56
403.35	3095.16	403.25	2550.54
403.3	3133.34	403.2	2480.79
403.25	3102.34	403.15	2428.83
403.2	2922.57	403.1	2392.98
403.15	2974.62	403.05	2380.85
403.1	2840.61	403	2435.01
403.05	3158.84	402.95	2344.72
403	2919.97	402.9	2384.38
402.95	2925.67	402.85	2320.1
402.9	2990.48	402.8	2404.83
402.85	2907.43	402.75	2464.56
402.8	2947.32	402.7	2450.69
402.75	2865.83	402.65	2471.69
402.7	2925.71	402.6	2507.4
402.65	3021	402.55	2554.51
402.6	2983.01	402.5	2504.43
402.55	3148.02	402.45	2447.87
402.5	3036.7	402.4	2517.25
402.45	2974.36	402.35	2514.22
402.4	3065.22	402.3	2473.92
402.35	3105.4	402.25	2477.35
402.3	3133.1	402.2	2503.01
402.25	3326.68	402.15	2454.45
402.2	3240.84	402.1	2367.47
402.15	3028.22	402.05	2323.25
402.1	3107.31	402	2401.93
402.05	3229.27	401.95	2460.3
402	3157.2	401.9	2437.44
401.95	3251.65	401.85	2491.79
401.9	3331.18	401.8	2479.05
401.85	3354.13	401.75	2565.77
401.8	3243.06	401.7	2566.14
401.75	3239.58	401.65	2484.58
401.7	3133.91	401.6	2493.87
401.65	3222.99	401.55	2636.13
401.6	3443.26	401.5	2617.06
401.55	3197.98	401.45	2607.43
401.5	3531.35	401.4	2852.27
401.45	3546.8	401.35	2865.03
401.4	3458.51	401.3	2803.88
401.35	3665.47	401.25	2896.83
401.3	3866.46	401.2	2967.13
401.25	3873.84	401.15	2938.18
401.2	4012.96	401.1	2960.09
401.15	4116.38	401.05	3093.4
401.1	4090.41	401	3193.65
401.05	4380.6	400.95	3249.8
401	4549.19	400.9	3496.82
400.95	4837.66	400.85	3759.92
400.9	5058.22	400.8	3777.46
400.85	5466.1	400.75	3829.52
400.8	5740.26	400.7	4038.48
400.75	5744.92	400.65	4218.89
400.7	6160.24	400.6	4374.84
400.65	6740.15	400.55	4660.23
400.6	6893.99	400.5	4959.47
400.55	7187.25	400.45	5140.09
400.5	7707.74	400.4	5384.41
400.45	7963.67	400.35	5622.73
400.4	8160.54	400.3	5808.21
400.35	8348.55	400.25	5897.25
400.3	8692.83	400.2	6016.98
400.25	9449.51	400.15	6207.42
400.2	9782.05	400.1	6203.53
400.15	9730.99	400.05	6168.48
400.1	9595.68	400	6198.86
400.05	10243.9	399.95	6500.15
400	10008.8	399.9	6733.26
399.95	10055.5	399.85	6521.24
399.9	10052.4	399.8	6467.05
399.85	9821.43	399.75	6725.23
399.8	10122.7	399.7	6577.68
399.75	9696.4	399.65	6345.87
399.7	9517.88	399.6	6238.82
399.65	9069.4	399.55	6114.32
399.6	8969.22	399.5	5952.18
399.55	8588.83	399.45	5785.23
399.5	8672.04	399.4	5865.62
399.45	8017.93	399.35	5890.83
399.4	7670.95	399.3	5796.66
399.35	7598.06	399.25	5451.62
399.3	7091.08	399.2	5255.76
399.25	6863.85	399.15	5265.14
399.2	6583.7	399.1	5070.17
399.15	6462.77	399.05	4949.98
399.1	6515.7	399	4921.03
399.05	6209.67	398.95	4792.37
399	6051.01	398.9	4775.92
398.95	5839.47	398.85	4748.39
398.9	5905.98	398.8	4733.59
398.85	6011.53	398.75	4818.79
398.8	5738.97	398.7	4719.96
398.75	5838.28	398.65	4436.78
398.7	5773.14	398.6	4430.78
398.65	5575.59	398.55	4437.76
398.6	5648.33	398.5	4438.15
398.55	5266.54	398.45	4369.51
398.5	5424.37	398.4	4238.04
398.45	5050.89	398.35	4044.97
398.4	4810.07	398.3	3871.4
398.35	4794.84	398.25	3892.12
398.3	4667.28	398.2	3656.85
398.25	4570.22	398.15	3537.56
398.2	4511.14	398.1	3543.24
398.15	4366.89	398.05	3477.04
398.1	4359.99	398	3420.84
398.05	4134.84	397.95	3391.21
398	4008.14	397.9	3245.33
397.95	3915.18	397.85	3074.2
397.9	3803.3	397.8	2872.84
397.85	3713.7	397.75	2827.49
397.8	3697.73	397.7	2832.91
397.75	3436.97	397.65	2611.47
397.7	3362.99	397.6	2539.48
397.65	3268.04	397.55	2614.03
397.6	3366.16	397.5	2662.9
397.55	3283.86	397.45	2580.72
397.5	3249.69	397.4	2639.32
397.45	3221.74	397.35	2603.53
397.4	3134.86	397.3	2531.25
397.35	3204.17	397.25	2495.9
397.3	3062.51	397.2	2459.01
397.25	3127.33	397.15	2530.73
397.2	3423.03	397.1	2534.53
397.15	3194.3	397.05	2480.99
397.1	3156.6	397	2416.45
397.05	3311.92	396.95	2409.95
397	3254	396.9	2485.28
396.95	3073.73	396.85	2489.56
396.9	3080.09	396.8	2464.21
396.85	3160.83	396.75	2390.34
396.8	3161.11	396.7	2398.79
396.75	3057.4	396.65	2398.39
396.7	3102.11	396.6	2356.23
396.65	3001.69	396.55	2499.34
396.6	3022.76	396.5	2531.96
396.55	3182.21	396.45	2409.83
396.5	3223.8	396.4	2436.07
396.45	3013.98	396.35	2445.75
396.4	3193.57	396.3	2502.23
396.35	3232.16	396.25	2522.81
396.3	3165.98	396.2	2486.84
396.25	2910.19	396.15	2395.5
396.2	3094.12	396.1	2367.09
396.15	3109.15	396.05	2431.56
396.1	3068.41	396	2475.08
396.05	3111.79	395.95	2448.48
396	3112.21	395.9	2405.77
395.95	3139.07	395.85	2351.12
395.9	3160.6	395.8	2406.67
395.85	3190.33	395.75	2506.59
395.8	3182.69	395.7	2458.39
395.75	3205.54	395.65	2430.34
395.7	3264.37	395.6	2406.79
395.65	2944.88	395.55	2347.35
395.6	2840.71	395.5	2347.18
395.55	3124.17	395.45	2338.63
395.5	3162.7	395.4	2360.35
395.45	3182.22	395.35	2432.33
395.4	3129.68	395.3	2421.79
395.35	3102.56	395.25	2397.47
395.3	2882.8	395.2	2403.81
395.25	2990.97	395.15	2396.23
395.2	3121.36	395.1	2447.5
395.15	2959.12	395.05	2437.16
395.1	2950.01	395	2420.63
395.05	3031.34	394.95	2439.37
395	3246.12	394.9	2411.76
394.95	3105.55	394.85	2398.96
394.9	3140.95	394.8	2421.31
394.85	3235.16	394.75	2456.81
394.8	2948.67	394.7	2529.95
394.75	3000.91	394.65	2556.37
394.7	2932.19	394.6	2480.09
394.65	2913.21	394.55	2493.74
394.6	3049.84	394.5	2465.82
394.55	2940.53	394.45	2456.9
394.5	2993.42	394.4	2487.47
394.45	3162.92	394.35	2437.88
394.4	3203.35	394.3	2356.76
394.35	3011.13	394.25	2396.27
394.3	3036.75	394.2	2456
394.25	3138.96	394.15	2384.88
394.2	3090.52	394.1	2352.22
394.15	3034.76	394.05	2476.39
394.1	3184.64	394	2498.31
394.05	3093.18	393.95	2397.63
394	3126.94	393.9	2358.32
393.95	3111.57	393.85	2297.03
393.9	3157.13	393.8	2256.54
393.85	3062.46	393.75	2433.97
393.8	3188.72	393.7	2471.64
393.75	3226.65	393.65	2435.67
393.7	3066.42	393.6	2446.24
393.65	2997.75	393.55	2508.95
393.6	3051.21	393.5	2454.09
393.55	3215.91	393.45	2351.9
393.5	3094.55	393.4	2384.31
393.45	3031.35	393.35	2486.29
393.4	3062.95	393.3	2420.44
393.35	3230	393.25	2309.3
393.3	3262.8	393.2	2361.19
393.25	3100.97	393.15	2420.2
393.2	3136.58	393.1	2456.71
393.15	3003.79	393.05	2475.21
393.1	2998.82	393	2383.26
393.05	3261.86	392.95	2353.24
393	3182.26	392.9	2396.47
392.95	3035.02	392.85	2446.37
392.9	3015.79	392.8	2470.3
392.85	3008.65	392.75	2495.27
392.8	3042.61	392.7	2514.81
392.75	2940.19	392.65	2439.66
392.7	3164.18	392.6	2424.96
392.65	3041.44	392.55	2453.59
392.6	3190.06	392.5	2474.26
392.55	3051.73	392.45	2426.49
392.5	3089.89	392.4	2438.85
392.45	3010.18	392.35	2453.16
392.4	3077.46	392.3	2485.24
392.35	3035.81	392.25	2556.94

## Sheet: Fig. 1h
SnO2/MAAc
C1s-before rinse		C1s-after rinse
Binding Energy	Intensity	Binding Energy	Intensity
eV	a.u.	eV	a.u.
294	2771.82	294	2330.23
293.95	2754.95	293.95	2386.18
293.9	2744.23	293.9	2404.94
293.85	2669.59	293.85	2355.38
293.8	2680.2	293.8	2313.03
293.75	2720.83	293.75	2271.62
293.7	2734.25	293.7	2237.26
293.65	2732.83	293.65	2282.21
293.6	2829.31	293.6	2397.54
293.55	2796.69	293.55	2367.18
293.5	2787.58	293.5	2295.67
293.45	2852.47	293.45	2283.58
293.4	2702.15	293.4	2276.19
293.35	2711.08	293.35	2373.72
293.3	2736.99	293.3	2338.92
293.25	2714.83	293.25	2262.09
293.2	2701.31	293.2	2410.79
293.15	2773.32	293.15	2552.14
293.1	2797.52	293.1	2477.58
293.05	2840.29	293.05	2378.03
293	2855.92	293	2437.01
292.95	2811.4	292.95	2448.5
292.9	2773.32	292.9	2433.85
292.85	2742.71	292.85	2404.59
292.8	2666.7	292.8	2410
292.75	2645.77	292.75	2437.68
292.7	2764.93	292.7	2435.78
292.65	2812.47	292.65	2437.48
292.6	2736.42	292.6	2462.68
292.55	2772.63	292.55	2486.79
292.5	2813.71	292.5	2487.39
292.45	2740.74	292.45	2416.4
292.4	2731.18	292.4	2414.82
292.35	2684.39	292.35	2380.78
292.3	2646.95	292.3	2352.36
292.25	2692.8	292.25	2447.9
292.2	2773.89	292.2	2415.71
292.15	2775.65	292.15	2377.26
292.1	2782.31	292.1	2389.96
292.05	2779.79	292.05	2377.15
292	2726.95	292	2388.37
291.95	2773.01	291.95	2429.83
291.9	2691.64	291.9	2448.69
291.85	2584.24	291.85	2453.19
291.8	2595.12	291.8	2371.2
291.75	2680.01	291.75	2318.44
291.7	2679.98	291.7	2430
291.65	2706.04	291.65	2414.98
291.6	2783.4	291.6	2380.9
291.55	2811.39	291.55	2328.88
291.5	2809.04	291.5	2272.87
291.45	2703.96	291.45	2286.24
291.4	2657.85	291.4	2369.76
291.35	2647.28	291.35	2365.56
291.3	2537.06	291.3	2298.41
291.25	2581.32	291.25	2361.87
291.2	2717.65	291.2	2361.51
291.15	2682.59	291.15	2343.92
291.1	2621.82	291.1	2394.17
291.05	2596.69	291.05	2336.83
291	2687.08	291	2311.09
290.95	2752.03	290.95	2370.09
290.9	2723.97	290.9	2336.06
290.85	2651.01	290.85	2231.06
290.8	2728.37	290.8	2296.58
290.75	2690.79	290.75	2413.79
290.7	2619.59	290.7	2402.4
290.65	2732.97	290.65	2350.81
290.6	2796.46	290.6	2382.39
290.55	2804.38	290.55	2349.42
290.5	2862.07	290.5	2293.38
290.45	2911	290.45	2214.44
290.4	2896.05	290.4	2226.94
290.35	2822.24	290.35	2279.76
290.3	2810.58	290.3	2312.23
290.25	2840.91	290.25	2362.99
290.2	2819.57	290.2	2481.29
290.15	2817.41	290.15	2466.16
290.1	2879.29	290.1	2341.23
290.05	2902.08	290.05	2424.51
290	2787.71	290	2455.74
289.95	2731.18	289.95	2456.5
289.9	2832.98	289.9	2464.31
289.85	3007.26	289.85	2500.03
289.8	3049.99	289.8	2539.4
289.75	3069.96	289.75	2563.07
289.7	3059.14	289.7	2633.08
289.65	3016.38	289.65	2616.58
289.6	3127.06	289.6	2568.72
289.55	3216.92	289.55	2622.55
289.5	3129.78	289.5	2764.3
289.45	3195.49	289.45	2810.17
289.4	3328.19	289.4	2708.4
289.35	3312.26	289.35	2835.42
289.3	3304.23	289.3	2905.81
289.25	3375.96	289.25	2841.4
289.2	3460.14	289.2	2799.97
289.15	3388.58	289.15	2823.86
289.1	3463.16	289.1	2943.26
289.05	3521.39	289.05	2996.47
289	3438.6	289	2914.77
288.95	3434.31	288.95	2854.46
288.9	3489.35	288.9	2864.31
288.85	3602.4	288.85	2916.67
288.8	3681.35	288.8	2882.15
288.75	3610.36	288.75	2879.13
288.7	3627.64	288.7	2942.48
288.65	3642	288.65	3017.5
288.6	3542.91	288.6	2974.39
288.55	3542.95	288.55	2919.9
288.5	3619.08	288.5	2973.09
288.45	3564.92	288.45	3030.41
288.4	3551.82	288.4	2938.31
288.35	3618.88	288.35	2900.22
288.3	3627.93	288.3	2968.51
288.25	3595.54	288.25	3022.99
288.2	3565.84	288.2	3081.69
288.15	3561.12	288.15	3136.29
288.1	3743.36	288.1	3123.2
288.05	3849.14	288.05	3092.18
288	3846.28	288	3023.53
287.95	3755.41	287.95	2981.93
287.9	3675.98	287.9	3071.73
287.85	3703.09	287.85	3131.52
287.8	3755.62	287.8	3138.68
287.75	3788.51	287.75	3134.58
287.7	3803.15	287.7	3124.06
287.65	3842.77	287.65	3115.88
287.6	3863.16	287.6	3165.59
287.55	3789.59	287.55	3119.03
287.5	3708.25	287.5	3132.81
287.45	3702.26	287.45	3149.98
287.4	3666.15	287.4	2974.4
287.35	3716.25	287.35	2980.57
287.3	3754.14	287.3	2955.47
287.25	3793.1	287.25	2958.85
287.2	3737.81	287.2	3019.34
287.15	3641.6	287.15	3007.16
287.1	3608.36	287.1	2861.32
287.05	3621.8	287.05	2881.9
287	3549.34	287	2971.09
286.95	3530.61	286.95	2999.49
286.9	3607.42	286.9	2975.11
286.85	3597.03	286.85	3012.64
286.8	3572.55	286.8	3090.09
286.75	3699.69	286.75	3137.13
286.7	3644.05	286.7	3057.53
286.65	3502.09	286.65	3066.21
286.6	3569.32	286.6	3072.78
286.55	3780.23	286.55	3052.33
286.5	3838.08	286.5	3143.68
286.45	3567.3	286.45	3180.6
286.4	3577.26	286.4	3226.43
286.35	3712.81	286.35	3277.29
286.3	3819.32	286.3	3284.67
286.25	3782.2	286.25	3279.09
286.2	3799.72	286.2	3325.43
286.15	3870.11	286.15	3438.03
286.1	4007.2	286.1	3421.84
286.05	4086.7	286.05	3392.54
286	4036.83	286	3551.85
285.95	3987.35	285.95	3765.39
285.9	4077.69	285.9	3768.38
285.85	4235.9	285.85	3772.15
285.8	4384.15	285.8	4045.85
285.75	4552.9	285.75	4208.78
285.7	4802.81	285.7	4311.85
285.65	4881.99	285.65	4566.76
285.6	5100.43	285.6	4728.55
285.55	5389.12	285.55	4755.56
285.5	5603.47	285.5	4969.05
285.45	5872.36	285.45	5371.77
285.4	6021.21	285.4	5595.65
285.35	6336.04	285.35	5818.97
285.3	6592.8	285.3	6165.38
285.25	6822.2	285.25	6368.57
285.2	7287.24	285.2	6517
285.15	7451.21	285.15	6724.71
285.1	7490.68	285.1	7039.82
285.05	7656.69	285.05	7286.66
285	7795.59	285	7408.4
284.95	8000.47	284.95	7434.16
284.9	8144.09	284.9	7558.52
284.85	8294.35	284.85	7695.17
284.8	8357.04	284.8	7719.25
284.75	8180.74	284.75	7660.68
284.7	7979.56	284.7	7516.06
284.65	7872.87	284.65	7328.57
284.6	7831.9	284.6	7022.52
284.55	7682.94	284.55	6859.34
284.5	7479.93	284.5	6579.4
284.45	7272.94	284.45	6269.91
284.4	6894	284.4	6174.05
284.35	6541.6	284.35	5930.86
284.3	6182.65	284.3	5555.79
284.25	5969.56	284.25	5251.51
284.2	5642.16	284.2	5005.85
284.15	5346.46	284.15	4748.27
284.1	5144.6	284.1	4475.85
284.05	4850.33	284.05	4257.65
284	4504.88	284	4016.36
283.95	4251.98	283.95	3892.06
283.9	4080.7	283.9	3688.34
283.85	3848.36	283.85	3430.72
283.8	3656.37	283.8	3249.93
283.75	3535.07	283.75	3118.37
283.7	3477.17	283.7	2940.36
283.65	3340.97	283.65	2747.18
283.6	3234.23	283.6	2748.03
283.55	3093.6	283.55	2748.02
283.5	2997.76	283.5	2745.41
283.45	3083.75	283.45	2632.5
283.4	2950.5	283.4	2575.23
283.35	2743.98	283.35	2566.87
283.3	2689.32	283.3	2469
283.25	2663.26	283.25	2444.85
283.2	2688.2	283.2	2428.68
283.15	2707.06	283.15	2464.89
283.1	2686.16	283.1	2421.76
283.05	2635.16	283.05	2325.58
283	2578.27	283	2347.61
282.95	2608.2	282.95	2352.63
282.9	2639.26	282.9	2347.57
282.85	2558.45	282.85	2283.15
282.8	2611.53	282.8	2260.82
282.75	2672.02	282.75	2321.64
282.7	2604.23	282.7	2347.79
282.65	2631.07	282.65	2263.54
282.6	2602.47	282.6	2280.7
282.55	2510.97	282.55	2354.91
282.5	2457.99	282.5	2392.15
282.45	2494.31	282.45	2337.21
282.4	2579.65	282.4	2274.98
282.35	2676.68	282.35	2239.96
282.3	2731.04	282.3	2173.05
282.25	2588.14	282.25	2250.65
282.2	2551.3	282.2	2299.22
282.15	2597.5	282.15	2300.88
282.1	2598.07	282.1	2280.52
282.05	2687.65	282.05	2322.96
282	2700.26	282	2262.44
281.95	2594.86	281.95	2145.94
281.9	2589.89	281.9	2195.92
281.85	2651.91	281.85	2259.69
281.8	2670.35	281.8	2159.25
281.75	2653.64	281.75	2155.93
281.7	2728.47	281.7	2216.75
281.65	2674.77	281.65	2227.69
281.6	2643	281.6	2239.59
281.55	2608.92	281.55	2319.49
281.5	2650.44	281.5	2299.5
281.45	2734.78	281.45	2257.2
281.4	2698.25	281.4	2195.48
281.35	2629.84	281.35	2196.69
281.3	2537.06	281.3	2287.74
281.25	2594.69	281.25	2326.16
281.2	2649.02	281.2	2336.17
281.15	2605.57	281.15	2303.64
281.1	2571.51	281.1	2297.14
281.05	2636.31	281.05	2297.46
281	2670.77	281	2283.57
280.95	2627.73	280.95	2191.44
280.9	2616.32	280.9	2135.25
280.85	2600.89	280.85	2179.98
280.8	2566.49	280.8	2158.88
280.75	2606.05	280.75	2078.08
280.7	2629.34	280.7	2192.81
280.65	2625.94	280.65	2230.16
280.6	2650.32	280.6	2289.75
280.55	2662.53	280.55	2287
280.5	2547.76	280.5	2224.99
280.45	2544.3	280.45	2248.05
280.4	2555.92	280.4	2226.59
280.35	2598.51	280.35	2192.45
280.3	2512.15	280.3	2178.94
280.25	2563.97	280.25	2233.45
280.2	2662.77	280.2	2323.18
280.15	2644.22	280.15	2291.17
280.1	2505.67	280.1	2264.13
280.05	2484.63	280.05	2198.31
280	2568.38	280	2190.38

## Sheet: Fig. 2d
DTPA-SnO2	Zol-SnO2
15.7072	10.8742
12.0712	7.25216
8.1278	3.5201
4.02394	-0.20579
-0.00979	-3.74788
-3.66791	-6.85011
-6.72387	-9.29938
-9.09546	-10.9868
-10.7528	-11.8287
-11.8324	-11.8008
-12.1131	-10.6981
-9.74159	-7.90933
-5.55302	-4.51487
-1.40548	-1.4963
2.51604	1.28744
5.1143	3.45217
5.97218	5.20051
7.08124	7.55039
8.19893	9.6391
7.87492	10.0549
5.68236	8.44456
2.44174	5.64809
-0.95344	2.58628
-4.13986	-0.33049
-7.00532	-2.97992
-9.39385	-5.27196
-11.171	-7.17548
-11.5351	-7.97951
-9.5269	-6.70699
-6.58863	-4.62195
-3.98685	-2.75489
-2.14158	-1.39389
-1.7467	-1.24474
-3.59352	-3.18547
-6.2184	-5.83878
-8.45905	-8.08899
-10.0202	-9.6803
-10.6057	-10.3663
-9.84229	-9.84125
-7.12536	-7.56902
-2.30821	-3.34462
3.70565	2.06478
9.60814	7.50356
14.2185	11.8977
16.6899	14.3935
16.8185	14.6673
15.1984	13.231
12.6092	10.842
9.95879	8.34349
7.88706	6.33966
6.26508	4.72028
4.57504	3.03061
2.58	1.15969
0.32711	-0.74684
-1.49443	-2.43747
-1.36883	-2.7157
0.07666	-1.72602
1.57326	-0.63401
2.78967	0.51355
2.54226	1.07584
0.66152	0.44862
-1.37596	-0.26781
-3.68806	-1.21077
-6.55441	-2.87739
-9.61339	-5.08921
-12.2485	-7.2236
-13.8821	-8.62364
-14.1859	-8.93258
-13.1479	-8.17738
-10.9262	-6.59535
-7.79644	-4.5384
-4.13947	-2.33265
-0.40061	0.01004
2.53478	2.14216
4.19544	3.4054
4.78292	3.70287
4.55364	3.15463
3.57016	1.57617
2.31684	-0.74731
1.49359	-2.40387
1.35004	-2.71208
1.43098	-2.11446
1.4873	-0.60072
1.28336	1.79924
0.40254	4.31386
-1.13952	6.26124
-2.67098	7.72341
-3.93652	8.48155
-4.93179	8.33062
-5.68857	7.24588
-6.17713	5.41706
-6.26337	3.25771
-5.78134	1.28308
-4.64772	-0.07105
-2.99701	-0.74798
-1.15417	-1.33741
0.67132	-2.32182
2.07487	-2.43099
2.17304	-0.8817
1.53474	1.51553
0.94048	4.38958
0.61785	6.78467
1.19377	7.20653
2.38367	6.03981
3.02516	4.03512
3.04721	1.49768
2.63558	-1.34573
2.00733	-4.37651
1.45681	-7.46324
1.18061	-10.3295
1.18217	-12.6619
1.38341	-13.8999
1.81876	-13.078
2.27111	-10.6022
2.41511	-7.3483
2.22536	-3.95097
1.8063	-1.38969
1.12417	-0.88739
0.25832	-2.01358
-0.54414	-3.64302
-1.22016	-5.26025
-1.72469	-6.44725
-1.97451	-6.7316
-1.79421	-5.56251
-1.01533	-2.54055
0.36564	2.32742
2.10216	8.51412
3.89939	15.0772
5.33978	20.6682
6.00954	24.1239
5.86116	25.1444
5.21559	24.4033
4.44603	22.8744
3.79269	21.194
3.32112	19.3068
2.91487	16.811
2.49436	13.6151
2.0629	9.95923
1.53635	5.77542
0.74583	0.45901
-0.16905	-5.54786
-0.13413	-8.44125
0.98514	-7.59256
2.14725	-5.75876
2.76935	-4.56195
2.12606	-7.10318
-0.25936	-15.5185
-3.30608	-26.1662
-6.40573	-36.5066
-9.94682	-46.2214
-14.3038	-55.4742
-18.7764	-63.8818
-23.0934	-71.0251
-27.2787	-76.5921
-31.0578	-80.1882
-33.9235	-81.4765
-35.4493	-80.3699
-35.7135	-77.2977
-34.9423	-72.8795
-33.1386	-67.7249
-30.4373	-62.2896
-26.7786	-56.727
-22.1734	-51.1216
-17.0497	-45.6955
-11.9191	-40.6854
-7.10791	-36.3375
-2.53554	-32.5695
2.38324	-29.0331
7.88582	-25.5987
13.6524	-22.1599
19.5864	-18.6665
25.7263	-15.3681
31.9825	-12.5412
38.3064	-10.1267
44.5421	-7.96657
50.1989	-5.93165
54.9767	-3.92959
59.3843	-2.07691
64.0216	-0.58674
69.2768	0.36773
75.2733	0.57648
81.6439	0.00459
87.8988	-0.97766
93.8335	-1.87668
99.4989	-2.39322
104.968	-2.56774
110.179	-2.6395
114.968	-2.7294
119.177	-2.8302
122.586	-2.87615
125.112	-2.73993
126.873	-2.30509
128.084	-1.34462
128.963	0.2565
129.503	2.26509
129.607	4.20939
129.428	5.70983
129.139	6.55859
128.775	6.77296
128.236	6.53788
127.272	6.05441
125.962	5.38249
124.623	4.70286
123.352	4.1944
122.32	3.95335
121.445	4.01486
120.244	4.40333
118.38	5.16591
115.733	6.34419
112.218	7.84134
107.723	9.42547
102.161	10.9047
95.6194	12.2165
88.4173	13.3379
80.9132	14.2221
73.4834	14.866
66.4697	15.2723
60.0095	15.4545
54.0726	15.3982
48.5857	15.0301
43.6387	14.3102
39.5542	13.2011
36.573	11.677
34.7306	9.81437
33.9314	7.67739
33.9058	5.37739
34.2771	3.14323
34.6637	1.20698
34.8837	-0.29411
34.897	-1.2915
34.6484	-1.70368
34.0484	-1.5533
33.0552	-0.98864
31.6806	-0.15215
30.0164	0.83194
28.2904	1.82192
26.5716	2.63189
25.042	3.11357
23.8152	3.30242
22.7237	3.3156
21.6116	3.18102
20.5281	2.89314
19.5451	2.46952
18.6813	1.93865
17.9152	1.32344
17.2037	0.64038
16.4855	-0.09549
15.6931	-0.86847
14.781	-1.66341
13.7326	-2.46574
12.5497	-3.25997
11.244	-4.02939
9.83488	-4.75231
8.34923	-5.39401
6.82266	-5.89696
5.30642	-6.17028
3.87182	-6.09459
2.60827	-5.57976
1.60006	-4.64634
0.8873	-3.44783
0.44481	-2.22975
0.20211	-1.23856
0.08313	-0.59478
0.03054	-0.25361
0.00945	-0.09896
0.00178	-0.03612
-0.000804804	-0.01241
-0.00102	-0.00387
-0.000719095	-0.000995857
-0.000512543	-6.10387e-05
-0.000369322	0
-0.000269692	0
-0.000199866	0
-0.000150357	0
-0.000114697	0
-8.85217e-05	0
-6.89411e-05	0
-5.40406e-05	0
-4.25243e-05	0
-3.35131e-05	0
-2.64024e-05	0
-2.07509e-05	0
-1.62445e-05	0
-1.26681e-05	0
-9.8412e-06	0
-7.5983e-06	0
-5.8159e-06	0
-4.4032e-06	0
-3.2869e-06	0
-2.4249e-06	0
-1.7865e-06	0
-1.3179e-06	0
-9.645e-07	0
-7.001e-07	0
-5.06e-07	0
-3.642e-07	0
-2.683e-07	0
-2.04e-07	0
-1.433e-07	0
-8.04e-08	0
-3.33e-08	0
-9.2e-09	0
-4.7e-09	0
-1.57e-08	0
-2.52e-08	0
-1.81e-08	0
-6.2e-09	0
-5.4e-09	0
-1e-08	0
-1.16e-08	0
-8.1e-09	0
5e-09	0
2.06e-08	0
1.97e-08	0
2.4e-09	0
-1.19e-08	0
-1.44e-08	0
-7.7e-09	0
4.3e-09	0
9.4e-09	0
0	0
-1e-08	0
-6.4e-09	0
4.1e-09	0
1.1e-08	0
1.04e-08	0
0	0
-1.22e-08	0
-1.06e-08	0
3e-09	0
1.14e-08	0
7.9e-09	0
-2.4e-09	0
-1.27e-08	0
-1.26e-08	0
5e-10	0
1.23e-08	0
1.03e-08	0
8e-10	0
-5.5e-09	0
-4.5e-09	0
3.4e-09	0
9.6e-09	0
3.1e-09	0
-1.13e-08	0
-1.74e-08	0
-9.7e-09	0
5.1e-09	0
1.69e-08	0
1.64e-08	0
3.9e-09	0
-6.9e-09	0
-6.4e-09	0
-4e-10	0
1.3e-09	0
-4.1e-09	0
-1.25e-08	0
-1.4e-08	0
-1.8e-09	0
1.6e-08	0
2.38e-08	0
1.57e-08	0
-8e-10	0
-1.39e-08	0
-1.51e-08	0
-7.2e-09	0
0.000533231	0.000235988
0.01858	0.01761
0.05211	0.04949
0.1348	0.12834
0.31409	0.29947
0.66277	0.63242
1.2601	1.20393
2.16965	2.0743
3.41447	3.26638
4.97817	4.76518
6.80042	6.51442
8.8011	8.4404
10.9119	10.4815
13.0356	12.5479
15.0375	14.5122
16.7752	16.2373
18.1032	17.5809
18.9088	18.4233
19.1453	18.7095
18.8168	18.4309
17.9943	17.6435
16.8104	16.465
15.4223	15.04
13.9582	13.4889
12.4838	11.875
11.0126	10.2089
9.48714	8.42863
7.70187	6.31985
6.46672	4.65001
8.15887	5.77582
11.4988	8.47651
14.7558	11.0879
17.3244	13.0858
17.9794	13.3376

## Sheet: Fig. 2e
SnO2	SnO2-DTPA/Zol
324.198	272.698
323.198	270.998
324.298	270.998
319.898	268.798
320.398	268.798
319.498	269.698
318.598	269.298
318.898	271.398
315.098	270.098
314.198	271.298
314.898	272.198
309.898	272.598
310.498	269.698
311.598	270.798
312.198	271.398
309.798	269.898
308.598	270.598
307.198	271.298
306.398	272.198
305.998	271.498
306.498	272.098
306.798	270.398
306.398	270.698
303.998	272.098
306.298	271.198
306.798	270.298
305.798	270.798
305.998	269.298
306.698	271.198
307.998	272.198
309.498	270.498
306.998	269.698
307.298	273.498
306.898	270.898
305.198	271.398
306.198	271.898
305.398	270.898
305.798	272.898
305.398	271.798
304.598	269.498
303.898	271.598
303.398	270.898
301.798	271.198
304.298	271.298
301.898	273.098
303.198	271.298
303.898	269.998
302.098	272.298
301.598	269.298
302.398	270.198
304.998	270.398
304.598	272.198
305.398	270.098
305.098	270.398
304.398	270.998
304.098	271.198
304.198	272.498
304.198	272.298
301.898	270.198
302.598	270.598
302.598	270.598
302.298	270.798
300.398	268.498
303.498	271.498
303.198	273.098
298.898	272.598
299.698	269.898
298.398	271.398
295.398	271.698
295.998	270.598
292.998	269.798
292.598	271.198
292.098	271.698
293.698	269.298
293.898	271.198
295.698	270.898
295.098	270.398
293.398	270.298
293.098	271.498
294.098	271.198
295.098	270.098
293.198	270.498
293.298	271.998
292.898	272.898
293.298	271.698
292.098	273.798
291.598	272.398
292.498	272.398
291.898	269.498
291.198	270.298
291.898	270.298
289.798	272.198
288.498	269.498
288.898	271.498
288.198	270.598
288.598	271.798
290.198	271.498
288.898	272.398
288.198	273.198
287.298	272.498
285.198	271.798
286.198	271.798
287.398	272.198
286.598	272.298
287.898	272.598
289.698	270.798
286.698	272.898
285.898	272.198
287.098	271.198
287.298	272.398
286.298	272.898
286.598	271.798
286.698	272.498
286.998	272.098
287.998	272.198
287.498	271.798
287.698	271.298
289.398	270.698
288.298	272.198
288.698	271.098
288.698	269.798
288.798	271.698
287.398	271.098
288.898	270.998
289.398	271.898
285.998	270.598
288.398	271.698
289.598	271.198
286.498	270.898
287.398	269.798
288.098	270.498
286.198	272.398
287.198	270.598
286.098	271.398
287.298	271.698
287.398	271.198
288.998	271.298
286.998	270.898
287.598	271.298
287.798	271.298
285.298	272.298
287.998	272.498
285.498	269.298
285.998	269.998
285.298	271.798
284.798	269.698
282.498	269.198
284.698	270.498
279.298	272.298
280.298	272.098
280.798	270.698
282.998	271.798
281.598	272.198
282.298	273.698
279.098	271.798
276.098	270.498
276.698	270.898
274.298	271.498
275.398	272.098
275.298	271.698
276.098	270.498
277.198	271.698
279.298	272.398
279.498	271.998
280.998	272.498
282.298	271.598
284.598	271.798
284.198	270.698
281.798	271.298
279.798	270.498
279.098	269.898
279.998	269.598
279.698	269.398
281.798	270.698
284.098	271.898
281.598	271.298
282.198	269.798
281.398	270.898
279.998	271.798
278.098	273.498
279.298	271.398
278.798	272.098
280.598	270.598
278.198	272.098
276.398	270.398
278.298	270.598
278.298	270.498
279.598	269.798
280.198	271.898
279.698	270.798
281.298	271.698
281.998	270.098
280.298	270.098
279.598	270.898
279.798	271.098
277.998	269.698
278.998	270.098
278.998	269.598
278.498	271.598
278.698	270.998
279.098	270.498
278.098	271.998
279.998	272.598
279.498	271.098
278.298	269.598
276.598	270.498
279.498	270.598
277.898	270.698
278.298	271.698
278.098	271.198
276.898	271.898
276.198	271.198
276.198	270.098
276.498	268.998
280.498	270.798
280.398	269.798
282.998	271.998
283.198	269.098
281.498	271.298
278.198	272.598
276.698	272.498
276.998	271.698
278.998	268.398
279.498	270.198
282.298	272.398
282.198	271.798
281.198	271.898
281.098	269.998
279.198	271.998
277.598	269.398
275.898	268.898
276.898	270.298
275.798	270.098
274.798	269.698
274.198	271.098
276.498	270.198
274.498	270.998
277.398	269.998
276.798	270.798
278.798	270.898
280.398	270.198
280.098	270.798
278.698	270.098
280.098	271.598
277.398	270.598
278.598	271.098
279.198	272.598
277.598	272.398
279.098	271.998
276.698	270.498
277.698	270.298
278.098	272.298
278.898	269.598
277.098	271.298
277.498	270.598
272.998	269.998
324.298	270.398
322.698	271.598
323.298	269.598
324.198	270.098
320.498	271.698
319.798	272.198
318.098	271.998
318.698	271.098
316.298	268.698
316.198	268.898
314.198	269.698
313.698	270.398
313.998	271.698
312.498	270.498
311.298	270.198
310.998	272.198
309.398	271.898
308.798	271.998
305.998	272.698
305.498	269.498
305.798	271.898
304.498	271.498
306.298	272.498
304.098	270.198
303.098	269.398
304.198	269.998
302.498	271.398
302.398	272.998
304.998	271.698
303.498	270.998
302.398	272.698
302.098	271.198
301.498	271.998
301.098	269.898
301.198	270.598
299.398	271.798
300.198	269.998
297.598	270.898
296.498	270.298
295.498	273.598
293.998	272.698
293.398	271.298
293.098	270.398
295.798	269.198
295.098	270.598
295.598	272.098
295.198	271.198
296.598	271.098
298.498	270.998
298.798	272.898
297.498	272.898
296.398	271.398
296.298	271.798
297.998	271.998
298.198	270.698
297.998	271.398
296.598	270.398
298.098	268.798
296.998	270.198
296.698	270.998
296.998	270.498
297.998	270.498
295.898	272.198
295.198	272.398
297.098	270.898
295.398	271.798
294.098	273.198
292.998	272.098
294.298	272.198
293.198	273.098
289.698	271.498
285.898	270.398
288.298	273.798
289.598	271.898
289.298	270.998
291.298	271.398
291.598	270.198
294.098	271.298
293.398	271.798
291.998	273.198
292.798	272.098
289.998	270.998
291.798	269.798
293.098	271.098
291.798	271.498
291.698	272.298
291.798	272.098
291.098	271.898
290.398	270.798
289.998	272.198
291.998	269.898
291.298	271.798
288.098	270.898
289.898	268.298
290.398	272.198
289.698	270.998
287.798	272.198
288.398	270.298
290.198	271.398
289.398	270.598
286.998	269.698
286.998	271.398
288.498	271.898
289.298	270.598
291.298	269.498
289.798	273.498
290.998	272.398
290.398	271.598
290.398	271.098
289.898	270.398
289.498	270.598
290.598	271.398
288.398	271.498
290.998	271.098
289.298	272.398
290.098	271.298
289.598	270.398
288.598	272.798
287.698	269.998
289.698	271.598
288.698	271.598
290.298	271.998
288.898	272.298
287.998	270.698
286.898	269.798
288.398	271.998
287.898	271.798
287.298	270.398
285.098	271.198
286.498	272.798
284.498	272.198
286.098	270.298
288.398	269.698
287.598	270.998
286.198	271.498
285.398	270.998
285.498	271.298
283.498	270.898
283.598	271.398
286.798	271.398
286.598	269.398
284.698	270.298
282.798	269.998
285.298	270.698
282.698	271.398
282.198	273.398
282.498	270.998
280.598	270.998
282.898	273.598
282.998	272.298
281.498	270.598
283.298	271.398
284.298	270.098
283.598	268.898
281.598	270.598
280.098	269.798
281.298	271.698
281.598	271.298
279.498	270.098
281.398	269.798
284.298	271.098
282.398	270.298
282.198	270.398
282.698	270.698
283.898	271.098
284.098	271.298
286.198	270.298
287.398	271.198
284.298	270.398
282.998	268.998
284.498	270.598
283.898	272.498
279.698	270.298
280.798	269.898
282.198	270.698
283.298	272.498
282.498	270.698
280.698	271.398
281.498	269.098
277.898	270.198
279.698	270.598
278.098	272.398
280.498	271.298
279.098	270.998
277.998	272.098
279.898	271.698
278.998	271.198
277.498	273.698
279.198	271.898
283.498	270.598
282.998	271.398
281.598	270.898
281.298	270.998
281.098	270.198
281.098	272.198
281.298	269.598
279.998	271.998
279.198	271.798
280.698	271.098
279.498	270.698
278.198	271.698
279.698	271.098
279.298	271.698
280.998	271.598
277.598	271.698
281.298	273.498
279.098	269.498
279.498	270.098
280.598	270.098
279.798	270.798
278.698	269.998
277.798	269.198
277.498	270.298
277.998	271.398
281.198	271.598
282.198	270.998
281.098	271.898
283.298	272.798
279.998	270.898
278.598	271.198
279.098	270.898
278.898	272.198
277.298	271.598
279.198	271.998
278.898	269.798
282.198	271.198
281.898	270.198
279.598	272.898
278.398	270.698
279.198	269.098
279.998	270.698
278.198	270.698
280.398	270.798
277.898	270.798
278.598	270.698
278.898	270.398
274.098	271.198
276.098	270.398
279.598	271.798
279.398	270.898
280.498	271.298
282.898	271.198
283.898	270.798
283.898	271.298
283.098	273.098
283.598	270.898
280.698	271.098
280.798	272.598
281.698	270.398
279.998	272.698
281.098	273.098
279.098	272.398
278.398	270.798
276.898	272.298
278.198	274.198
279.398	272.198
327.298	271.198
327.398	270.398
323.998	270.998
324.098	272.098
324.298	272.698
322.798	271.498
320.898	271.198
321.398	272.298
319.498	270.798
318.898	269.698
318.698	271.098
314.998	271.198
315.798	270.998
314.298	272.098
314.898	270.598
313.398	270.698
314.198	270.798
314.298	270.698
313.898	269.798
312.298	272.098
312.798	271.298
312.298	270.498
308.098	270.398
306.098	271.598
305.698	270.998
306.598	270.498
306.998	269.698
306.698	270.798
307.998	271.898
307.898	270.398
306.898	270.098
304.898	270.598
305.798	271.098
306.398	270.998
307.798	272.498
305.898	271.598
304.098	270.798
302.098	270.698
301.498	269.998
302.198	270.698
301.298	272.098
300.298	271.898
299.798	271.198
299.498	271.298
299.998	270.998
300.098	270.098
301.598	271.998
303.998	271.298
302.298	270.898
302.398	270.898
302.898	272.698
302.798	271.898
300.898	271.598
301.898	271.998
304.098	270.698
302.698	270.498
299.798	270.998
299.398	271.498
301.198	270.298
299.098	271.298
299.098	270.598
300.298	271.298
300.298	271.798
298.798	272.398
295.898	272.398
296.898	270.498
294.798	270.798
294.298	270.598
296.198	270.498
294.298	270.098
292.898	270.998
290.998	272.098
291.798	271.298
294.198	271.198
292.698	272.498
293.598	271.398
291.898	271.198
293.098	271.798
292.798	271.498
291.198	272.798
292.598	272.898
294.298	269.598
292.798	268.598
292.798	270.898
292.498	271.298
291.298	273.098
292.198	272.898
291.298	271.898
290.598	271.798
291.298	270.198
289.798	270.598
291.498	270.598
289.898	270.998
292.298	270.898
289.698	271.998
291.798	271.498
292.398	270.298
289.198	271.898
290.698	271.398
292.198	269.598
291.198	270.198
289.298	270.898
291.798	272.198
291.798	271.598
293.298	269.698
292.198	270.898
292.398	272.698
292.698	272.798
292.498	272.698
290.498	270.798
289.898	272.198
290.698	272.198
290.798	270.098
291.198	271.898
289.898	270.398
290.398	270.398
291.698	271.198
290.998	270.298
292.398	270.898
290.298	269.598
288.398	270.498
287.498	272.198
287.798	273.798
287.098	271.598
288.598	270.198
288.198	270.098
285.798	271.098
285.598	272.898
286.698	271.098
286.998	271.098
285.998	269.898
285.398	271.898
285.998	272.698
285.398	270.498
285.898	271.398
286.198	272.398
284.698	272.898
286.998	269.898
286.098	271.098
286.098	271.098
286.798	270.798
284.598	271.698
281.998	272.598
283.298	272.498
283.398	270.898
282.198	271.698
282.698	271.498
282.398	270.698
282.198	271.398
281.898	272.398
280.898	271.798
280.198	271.598
278.098	269.898
279.698	272.898
276.298	273.498
273.698	269.398
274.598	271.498
276.598	272.098
275.098	271.798
274.098	271.698
274.498	270.798
276.798	272.598
275.298	270.698
275.298	271.198
276.298	270.198
275.298	270.998
275.798	271.598
275.998	269.998
274.498	271.898
274.798	271.698
276.798	273.598
277.698	273.298
278.298	271.498
277.298	271.698
277.498	271.598
277.498	271.598
278.398	272.598
276.998	271.198
277.098	271.298
274.498	271.098
275.498	270.998
274.698	270.998
275.598	270.598
276.198	272.498
276.398	271.998
276.498	272.098
275.598	271.398
274.098	272.198
275.298	272.598
274.998	272.298
275.398	271.298
273.398	274.398
274.398	272.198
275.198	270.798
274.398	273.098
275.698	273.498
274.898	272.598
276.598	270.998
276.098	271.598
276.398	268.498
278.198	271.598
277.898	271.898
275.198	272.698
274.498	270.998
275.798	271.298
275.098	271.398
276.698	270.398
277.298	271.898
275.798	271.298
274.398	271.298
275.598	271.298
275.998	269.598
274.798	270.398
274.198	271.098
275.698	270.198
276.398	270.798
277.198	271.898
277.698	269.998
275.798	270.398
274.798	271.098
273.098	269.798
274.598	270.698
276.198	269.898
274.798	270.398
276.798	270.698
275.098	272.298
275.198	272.098
274.198	270.198
274.698	271.398
273.198	270.698
272.798	271.198
273.898	271.698
272.898	271.198
273.898	269.298
273.198	270.798
269.698	273.498
272.798	272.198
272.498	271.498
274.298	270.598
274.098	271.798
275.898	271.598
276.698	270.798
275.598	271.198
276.598	271.898
277.598	272.898
275.398	270.698
275.298	272.298
274.798	272.198
276.398	272.098
275.998	270.698
273.298	270.598
271.998	270.598
272.698	271.898
272.498	270.998
273.898	271.098
275.198	272.398
323.698	271.698
324.198	271.598
324.298	271.298
323.998	271.198
323.698	272.798
324.298	271.898
320.698	272.898
321.098	272.298
318.598	271.298
318.898	270.898
317.198	271.998
316.098	270.798
314.498	270.198
314.498	268.198
314.298	269.998
312.998	271.698
309.898	270.798
311.398	272.698
311.398	271.498
309.898	272.198
309.198	271.698
308.198	271.898
308.098	269.798
310.298	273.398
306.998	270.998
306.098	270.798
308.798	269.098
307.898	270.398
309.298	270.998
307.898	271.198
307.198	270.298
305.598	270.398
307.698	270.798
304.598	271.598
303.698	270.198
303.798	272.398
301.398	269.898
301.198	270.198
300.498	269.398
298.598	271.298
299.398	270.598
301.298	272.098
300.998	270.498
300.598	271.298
298.898	273.098
301.498	271.198
301.098	271.998
301.698	270.898
301.598	271.198
299.698	271.098
298.498	272.298
300.598	271.898
297.498	271.498
298.398	270.598
299.498	270.898
300.298	270.698
300.798	270.798
298.898	271.098
299.798	271.298
298.798	272.998
296.998	271.298
297.398	271.098
298.498	271.498
295.198	270.298
294.198	271.598
297.098	271.198
294.798	270.798
295.398	272.498
293.898	271.498
293.998	271.598
292.898	271.198
293.698	270.998
294.798	271.098
294.498	272.698
294.498	272.398
293.798	270.698
292.998	271.598
291.198	272.398
292.298	272.598
290.698	273.798
292.298	272.198
292.098	271.998
292.998	272.298
292.898	271.098
293.298	272.498
292.598	273.398
292.398	270.698
293.998	271.598
291.798	271.298
292.398	270.598
291.998	270.698
290.398	270.298
290.298	269.598
290.398	271.098
289.298	271.998
289.798	272.198
289.598	271.498
289.998	272.198
289.998	270.298
289.198	271.298
290.298	272.498
290.698	271.698
291.398	271.498
291.298	269.198
290.798	269.898
287.998	270.598
291.098	271.998
291.298	272.198
291.198	271.898
290.898	271.698
289.698	272.698
289.398	272.998
289.898	271.798
290.098	270.298
290.898	272.598
288.998	271.898
287.798	269.498
289.498	270.098
289.898	272.798
289.798	273.598
288.698	270.698
287.698	272.398
286.998	269.398
287.098	269.898
287.598	271.698
285.298	271.898
287.198	272.398
285.498	273.098
284.498	269.798
286.098	272.898
287.198	272.398
286.598	270.698
285.598	270.098
285.998	269.098
287.098	270.198
284.698	271.498
286.198	270.798
283.998	270.898
284.598	269.998
284.598	270.498
285.398	270.298
283.498	271.298
285.198	269.698
285.998	270.498
282.498	270.998
280.198	271.998
280.798	271.098
281.098	271.498
281.998	271.498
276.598	269.798
279.998	269.698
278.998	269.998
278.498	270.298
281.298	270.898
281.298	271.398
279.998	269.798
281.898	271.198
278.398	270.898
278.998	269.398
279.898	270.798
281.598	269.498
279.898	271.898
281.898	271.298
280.998	270.198
283.298	272.098
281.398	270.198
285.898	271.098
284.498	271.398
282.798	273.098
281.498	271.698
280.698	271.898
280.198	271.098
280.898	270.998
281.498	271.798
281.298	272.498
278.598	271.498
280.998	270.498
280.198	270.798
280.098	271.298
280.498	270.698
280.398	271.098
280.098	270.398
279.998	271.298
278.798	269.898
277.598	270.398
274.598	269.998
278.198	271.398
277.598	270.198
275.398	269.298
279.098	270.798
277.898	269.198
278.198	272.898
276.398	270.498
277.198	271.398
276.998	271.598
276.698	272.198
277.698	271.198
278.798	269.398
280.198	270.298
280.998	270.798
278.398	271.198
279.398	269.398
278.998	268.598
278.598	270.698
277.598	270.298
277.798	269.798
276.998	271.398
277.598	271.198
279.998	271.798
279.598	271.598
279.198	269.998
277.298	272.498
275.698	270.098
274.198	271.198
274.698	271.598
275.398	272.298
273.898	270.998
274.798	269.398
274.698	269.498
275.398	271.298
274.998	272.998
274.498	272.198
274.698	271.298
275.698	270.998
275.098	271.398
275.998	271.598
277.098	269.298
278.198	269.398
276.998	271.098
274.698	272.598
274.698	271.298
273.698	272.198
273.598	271.798
274.798	270.598
274.798	270.298
274.398	269.098
274.098	270.498
275.598	271.398
274.798	270.598
274.598	271.098
274.298	273.198
275.598	270.498
277.498	269.198
277.498	270.298
276.898	271.698
277.498	270.598
277.898	272.398
277.798	271.198
275.598	271.398
275.798	272.598
275.898	271.998
276.698	272.598
276.198	270.098
274.598	269.898
275.998	269.998
274.598	270.998
327.698	269.498
326.698	269.598
325.998	269.498
322.998	271.398
322.698	272.398
323.098	272.298
323.898	272.398
321.898	270.998
321.798	271.498
321.198	270.898
319.498	272.298
319.198	270.798
319.198	273.398
317.598	271.598
317.998	269.298
315.198	269.998
315.098	269.898
314.698	270.298
313.298	270.898
315.298	270.098
315.498	269.898
313.698	270.898
314.398	270.898
311.298	273.098
307.998	271.098
308.498	269.698
309.398	269.898
309.198	271.698
310.198	271.698
312.098	271.798
309.698	273.598
309.398	270.798
310.098	268.698
307.898	270.698
306.798	272.098
307.998	271.998
307.798	270.798
305.798	270.198
304.898	271.598
305.998	272.398
304.298	273.898
303.798	270.498
304.698	270.098
304.498	271.598
303.698	272.398
304.698	270.898
304.998	268.898
304.498	272.598
306.798	269.798
307.198	269.998
307.398	271.698
308.398	270.398
306.898	271.598
305.698	271.598
307.498	270.898
308.098	270.298
305.398	269.998
305.398	271.898
305.898	273.198
301.398	271.298
302.198	273.298
298.598	271.598
298.798	271.798
301.298	271.198
300.298	270.398
299.298	269.998
300.598	270.098
297.998	271.098
295.298	270.698
295.398	271.198
294.698	271.098
293.098	272.398
292.498	272.198
293.198	272.098
292.898	272.098
293.098	271.398
294.298	270.898
292.998	270.198
293.198	271.798
292.098	271.098
293.998	272.198
294.198	271.598
292.098	271.198
292.698	272.798
294.398	271.398
291.898	272.398
290.998	270.598
291.598	270.798
291.098	272.798
290.398	272.698
290.098	270.998
289.598	270.398
288.998	271.398
288.598	271.098
287.598	272.298
291.898	272.598
291.898	271.498
289.598	272.398
289.898	271.498
291.098	273.198
292.698	271.898
291.498	269.998
290.598	271.698
291.798	269.198
291.198	272.098
288.398	269.898
289.598	272.898
291.098	272.498
290.598	270.798
289.998	271.998
290.598	272.498
290.198	272.098
289.398	271.798
288.698	272.798
289.298	270.898
288.498	270.498
287.198	270.198
288.598	270.498
288.198	273.398
286.698	270.898
287.698	272.298
286.998	271.398
289.098	269.598
289.098	272.298
285.898	271.198
284.898	271.498
287.398	270.998
287.898	270.498
285.498	269.698
287.198	269.798
287.698	271.498
286.198	273.098
286.898	271.998
286.298	270.798
286.398	271.398
286.698	270.598
287.298	271.398
286.298	271.298
286.898	271.898
286.098	274.498
283.698	270.298
284.998	271.598
285.498	271.998
284.598	271.298
286.098	270.998
286.398	270.698
283.898	271.698
284.798	269.698
285.898	269.498
286.798	269.798
284.298	270.998
284.298	271.598
283.898	271.798
283.398	270.498
283.498	271.198
280.098	270.098
280.698	271.898
285.398	270.198
280.198	269.998
281.498	271.298
283.398	270.198
282.998	270.798
284.198	271.198
284.598	272.398
283.898	269.798
282.498	271.098
282.198	270.898
282.398	269.798
282.598	271.898
281.998	274.198
281.898	270.898
280.198	271.798
281.598	271.998
279.598	272.098
280.598	272.498
281.698	269.498
281.998	271.698
284.298	271.998
284.198	269.698
283.498	271.498
284.198	270.698
281.198	270.998
280.998	270.198
278.998	271.998
279.798	270.898
277.398	270.698
273.398	271.798
274.498	270.398
274.998	269.498
273.298	270.398
275.198	273.298
275.198	271.098
274.998	271.398
274.698	272.198
277.398	271.698
275.498	271.598
276.398	272.398
276.398	272.798
278.898	270.998
276.898	272.298
279.198	271.098
276.398	270.698
275.198	269.898
276.898	270.198
277.398	272.698
275.598	271.098
276.098	269.898
273.598	269.698
271.798	269.298
273.998	271.198
274.198	270.698
272.798	272.198
271.498	271.398
271.298	271.598
270.998	268.998
269.698	270.698
272.098	269.998
270.798	269.998
272.398	271.598
273.798	270.698
271.698	271.298
272.398	272.298
272.498	270.498
271.698	270.398
270.998	270.398
271.598	270.798
271.998	271.698
273.698	272.398
272.398	272.398
270.598	270.898
269.798	268.598
271.098	270.098
272.098	270.798
272.298	271.498
269.498	271.998
269.798	269.998
271.798	268.798
272.398	271.098
272.598	270.998
270.098	271.198
271.398	270.098
272.498	269.598
273.698	271.998
273.098	271.098
269.898	271.098
271.798	271.898
273.598	272.298
272.698	268.998
274.998	270.798
272.598	271.798
273.498	271.698
272.998	269.998
273.298	270.798
272.498	272.098
270.198	272.098
273.098	270.798
341.998	271.798
339.298	271.798
338.498	270.198
337.798	271.598
336.198	269.698
338.598	270.398
335.998	272.598
335.598	271.098
332.998	271.798
331.398	271.198
329.998	271.298
329.098	271.498
330.798	273.698
327.198	272.998
328.398	271.798
328.798	271.798
327.398	271.298
328.098	271.998
327.298	271.198
327.198	271.398
323.398	272.298
323.098	271.398
322.498	272.398
322.798	270.098
322.098	271.198
321.598	270.398
320.698	268.698
318.998	272.298
319.898	271.098
320.598	271.398
319.598	270.398
317.198	271.498
317.798	269.198
317.898	272.098
314.598	271.598
313.898	271.398
317.098	270.398
313.998	269.798
310.598	270.698
310.398	268.798
309.498	271.998
311.798	271.298
308.998	273.398
307.898	271.498
309.098	271.698
310.498	269.998
310.298	271.798
308.098	272.298
308.498	271.998
307.198	270.798
310.798	271.098
309.198	272.298
307.198	272.298
306.098	272.598
306.398	272.298
307.998	270.098
306.198	271.598
303.798	272.198
301.498	271.398
301.398	271.198
302.898	271.398
301.098	272.198
298.798	271.098
300.798	271.398
299.698	271.398
296.198	270.798
297.098	271.798
296.598	271.998
295.898	270.898
299.498	271.898
297.398	271.098
295.398	271.898
294.898	271.398
294.598	272.098
296.698	271.098
294.298	270.798
294.498	271.798
295.998	272.298
295.198	272.898
294.598	272.398
294.698	271.798
294.898	271.098
294.498	272.298
294.398	271.398
293.198	272.298
294.098	271.998
291.898	271.598
291.098	271.998
292.498	272.298
291.598	272.798
292.498	270.298
292.298	270.998
291.998	271.098
291.498	270.898
289.798	269.998
291.298	269.698
288.498	271.498
289.498	272.898
289.298	272.798
286.498	271.198
287.498	270.298
287.298	270.998
288.998	269.798
289.498	268.998
289.498	269.498
289.398	269.598
287.998	271.498
287.298	270.998
287.498	270.398
288.498	269.698
288.198	271.498
289.098	273.198
286.998	271.898
289.398	270.498
290.098	271.398
286.998	270.998
286.698	270.698
284.998	269.898
284.298	269.898
283.798	272.098
285.698	270.598
284.998	270.598
284.798	270.098
285.298	272.098
285.398	272.198
283.298	270.498
283.598	270.498
284.298	270.298
282.898	270.198
283.198	270.098
285.698	270.598
285.198	271.598
286.298	270.898
285.898	269.898
287.898	270.998
287.798	268.998
285.798	270.298
285.398	271.298
284.598	270.398
283.198	270.498
282.998	270.998
284.998	271.698
286.198	273.098
284.998	270.098
283.698	271.098
283.498	270.398
282.698	271.598
285.698	270.898
282.698	271.998
283.698	272.098
283.898	272.898
283.798	272.398
282.898	271.798
284.998	271.598
283.398	270.298
282.498	270.598
285.198	270.398
284.898	269.898
284.798	270.098
285.498	271.198
283.898	270.498
285.598	272.198
286.798	270.798
283.298	270.398
284.498	270.298
285.698	270.998
286.598	272.598
285.598	272.398
286.898	270.198
287.198	270.798
288.198	271.498
288.498	271.398
287.998	271.098
286.198	271.598
285.598	271.098
287.698	270.298
287.398	271.198
286.098	270.298
286.598	271.998
285.698	271.398
285.598	272.398
285.798	272.098
284.098	271.698
284.998	271.898
284.198	271.398
283.498	271.498
281.498	269.898
281.898	272.198
281.698	269.898
282.098	270.598
283.098	268.998
284.098	271.098
285.998	271.598
285.498	271.098
286.998	270.598
285.998	270.598
287.398	271.998
283.798	272.198
285.498	271.598
286.698	271.698
287.598	271.698
288.698	270.298
288.298	271.998
286.998	270.598
286.498	271.098
287.998	269.598
287.298	270.498
286.098	270.998
286.198	270.998
286.298	271.498
283.298	271.298
283.798	272.498
283.098	269.698
283.198	270.898
282.598	271.198
280.698	271.498
281.498	270.398
280.198	270.398
281.498	269.898
282.298	270.998
281.498	271.798
281.698	270.398
282.798	270.198
283.798	270.498
283.098	270.698
282.998	270.998
281.798	270.698
281.698	270.098
282.498	268.898
280.398	269.798
279.598	270.098
282.398	270.098
281.598	271.298
280.798	269.698
280.398	270.898
281.798	271.398
283.298	271.298
283.498	270.598
285.098	270.598
284.898	271.298
285.498	269.798
286.098	272.098
285.598	270.398
285.698	273.098
285.098	270.798
284.898	272.498
283.798	271.298
283.298	269.798
284.398	274.298
285.198	270.498
286.898	272.098
285.898	269.398
286.198	270.698
286.098	271.498
284.398	270.698
285.298	268.798
325.098	272.098
324.198	270.998
320.998	268.798
322.398	269.898
321.698	271.498
318.598	269.698
322.198	270.498
318.098	270.298
316.798	271.398
317.298	270.698
319.498	270.698
315.698	269.998
315.198	271.098
314.598	272.198
312.798	271.598
312.198	272.598
311.498	271.898
309.998	269.498
309.698	272.998
309.698	270.398
308.798	271.498
307.398	271.398
308.298	270.698
307.198	269.798
308.098	269.898
308.698	271.598
307.598	270.498
305.798	270.998
306.798	267.698
309.298	271.298
308.498	270.998
308.498	272.098
306.798	270.898
306.698	268.798
305.298	270.098
306.398	270.398
306.798	270.098
303.698	270.398
302.198	270.598
302.398	272.198
302.598	271.798
300.398	272.198
301.298	271.498
300.098	270.498
298.998	273.998
301.698	272.798
300.598	271.798
301.698	271.698
298.898	271.898
299.598	271.498
301.998	269.798
300.298	272.898
300.398	271.598
301.098	270.898
303.398	271.998
301.498	271.698
301.898	271.198
299.398	270.198
298.798	270.398
298.798	271.598
297.498	271.298
296.398	271.098
294.398	270.298
293.398	270.798
291.698	271.198
294.798	272.398
293.898	273.798
293.998	273.498
294.498	273.698
294.298	269.998
293.398	270.698
293.798	271.898
292.698	272.398
290.798	273.198
293.898	273.698
293.398	271.598
293.198	271.198
293.698	270.998
294.798	271.998
296.298	272.398
292.598	270.398
292.098	270.998
292.298	272.998
293.598	271.598
291.898	270.598
292.098	271.398
292.998	271.198
293.298	270.398
292.998	269.398
291.598	269.998
291.698	271.998
295.098	271.598
295.898	268.798
293.198	269.798
292.198	271.798
292.898	273.198
291.298	272.098
289.398	269.898
289.998	271.298
292.798	270.398
292.698	271.298
290.998	271.498
291.898	270.898
291.498	270.798
292.198	271.298
290.698	271.098
293.098	271.198
292.298	272.698
290.998	271.298
291.498	271.198
290.898	270.698
292.998	271.498
292.798	272.298
292.098	271.398
289.598	270.398
287.598	271.598
289.498	271.398
288.798	270.598
288.498	271.498
286.198	272.998
289.598	272.298
288.198	271.898
288.998	271.998
288.598	271.098
289.498	272.198
286.898	271.498
286.998	272.198
286.698	271.498
287.498	270.998
285.398	270.598
283.798	271.898
287.098	270.898
285.998	268.898
285.298	270.398
285.298	269.898
285.498	271.298
286.398	270.398
283.698	271.598
284.198	271.298
285.498	270.698
283.798	271.298
282.698	272.098
282.698	272.098
284.498	269.698
283.798	271.498
283.998	269.998
281.698	271.698
283.898	271.398
283.098	270.798
281.398	271.498
282.598	271.898
282.098	271.698
281.298	271.698
281.598	269.998
281.398	270.698
281.998	270.498
283.598	270.398
279.998	272.598
281.998	271.698
281.198	273.098
280.898	269.598
283.798	271.098
281.898	270.498
282.998	269.998
283.598	270.898
284.698	272.498
285.398	271.698
285.698	271.298
284.398	272.498
285.398	271.298
283.098	272.598
283.098	270.398
285.898	270.698
283.898	270.998
283.198	271.498
284.298	270.498
285.798	269.998
284.498	271.098
284.598	271.798
286.998	272.398
285.798	269.998
285.198	269.498
284.498	270.798
285.098	271.698
284.198	271.098
282.898	271.598
280.798	271.398
279.698	271.398
279.798	270.498
281.798	271.198
282.798	270.198
280.598	270.598
280.598	271.598
282.198	271.798
280.798	270.698
284.798	271.298
284.598	271.798
282.098	271.098
281.198	269.298
281.598	269.698
282.998	269.898
280.498	269.398
282.098	268.798
282.398	270.298
281.698	272.298
280.998	270.598
280.398	270.598
282.998	269.498
280.498	269.898
279.898	270.798
280.698	270.898
280.698	272.298
279.398	271.698
279.498	270.398
278.398	271.098
277.998	271.598
278.898	270.698
279.398	270.998
277.598	271.998
275.898	270.198
276.598	271.798
277.898	271.898
276.898	270.698
275.498	269.598
275.498	271.098
276.498	269.598
279.398	270.198
276.098	270.898
275.398	272.898
275.998	271.998
277.598	270.198
277.898	268.698
277.698	271.098
278.198	272.498
276.598	270.498
277.498	269.998
278.398	270.798
278.698	271.998
280.198	271.598
278.798	272.098
278.898	271.298
279.798	271.298
279.598	270.898
279.298	272.298
278.998	272.998
278.498	271.498
277.198	270.998
278.198	269.898
276.198	271.198
278.198	271.998
278.098	270.898
276.998	271.998
278.498	269.698
278.098	271.598
279.698	269.898
279.298	272.098
323.298	271.798
321.598	270.498
319.998	271.298
321.298	270.298
320.598	271.398
320.298	271.798
317.298	268.898
316.798	271.298
315.698	271.498
317.998	270.798
317.498	271.198
317.398	270.898
315.998	270.798
314.098	271.598
311.798	270.798
312.198	271.298
311.798	269.398
310.198	268.898
309.598	269.998
309.398	270.498
308.998	271.098
308.398	269.598
308.598	270.398
308.198	271.398
308.898	271.698
308.398	271.398
309.798	271.898
309.698	271.598
308.698	271.098
309.498	269.798
307.498	269.898
306.998	270.298
307.898	271.498
307.098	271.398
308.298	269.698
308.298	269.898
305.998	271.498
306.298	271.198
306.298	270.498
303.298	270.198
303.398	270.398
303.198	272.598
303.598	271.698
303.098	272.998
303.898	272.498
303.198	271.498
303.798	271.298
304.198	271.298
304.398	269.898
305.498	272.398
303.898	271.498
305.498	270.098
305.998	269.898
306.198	271.098
305.698	270.398
304.098	270.898
304.798	271.898
304.298	270.598
304.498	272.498
303.398	270.198
302.598	269.598
301.298	272.798
301.098	271.698
300.098	271.598
300.098	269.498
300.098	272.298
298.198	269.798
296.898	270.298
298.198	270.898
296.798	272.798
296.098	270.798
295.298	271.498
295.198	271.298
295.898	271.198
294.598	271.898
294.598	270.998
296.798	269.898
295.198	273.498
295.298	271.498
293.098	270.398
294.198	271.098
294.698	269.798
293.898	270.198
294.698	271.398
295.898	272.098
294.898	271.398
295.198	271.398
294.898	271.698
295.198	272.298
292.098	272.198
294.498	271.098
294.498	269.898
293.698	272.598
294.398	270.198
292.198	270.598
293.898	270.798
295.298	271.698
293.798	271.998
294.198	272.898
292.098	271.398
292.398	272.698
293.398	271.398
294.198	270.798
293.798	271.398
290.098	270.398
291.598	270.598
290.498	270.198
290.998	272.198
294.098	271.798
292.798	272.098
292.398	271.598
292.798	272.498
290.098	271.098
290.398	271.698
289.098	269.998
289.398	270.198
287.898	270.398
287.398	271.898
287.898	269.798
289.498	271.198
286.398	271.598
286.698	271.698
288.098	271.198
286.798	270.598
286.998	269.398
286.498	271.198
287.398	273.498
285.798	271.798
287.398	271.498
287.198	270.998
287.598	271.498
288.698	273.098
285.998	270.598
285.798	271.898
285.698	273.998
287.098	271.098
286.998	269.798
283.298	271.598
284.498	270.898
282.898	271.098
283.798	270.298
284.898	270.798
283.898	270.598
282.098	269.798
282.098	271.298
283.898	272.898
285.498	270.998
281.198	269.998
282.498	269.898
280.698	272.798
280.098	272.098
279.498	271.098
281.798	271.398
282.498	272.298
281.198	271.898
279.998	272.798
278.798	270.798
281.598	273.198
281.498	271.298
280.698	270.998
280.498	271.698
279.998	271.698
278.698	271.198
279.898	271.498
279.598	271.398
281.198	271.098
282.398	271.798
281.998	270.498
279.798	269.298
280.598	271.498
281.298	273.398
281.598	271.998
282.298	272.498
281.998	270.698
281.998	272.698
281.798	272.798
281.398	270.698
281.798	271.898
281.298	270.098
283.498	270.398
283.198	271.198
279.698	270.598
280.598	270.198
279.598	269.798
277.598	271.798
277.698	271.798
277.198	270.498
276.298	270.898
277.398	271.998
278.298	271.898
275.898	269.798
275.198	271.698
278.598	272.798
276.698	272.898
278.498	271.898
277.498	270.798
277.098	270.298
278.098	271.098
276.598	272.198
275.798	270.598
277.998	270.398
280.098	271.398
279.798	271.398
280.298	270.498
279.398	270.598
277.898	270.898
277.598	271.598
[truncated: 63,537 more rows]

## Sheet: Fig. 2f
SnO2
O1s-before rinse							O1s-after rinse
Binding Energy	Intensity	O1s	O1s Scan A	O1s Scan B	Backgnd	Envelope	Binding Energy	Intensity	O1s	O1s Scan A	O1s Scan B	Backgnd	Envelope
eV	a.u.	Counts / s (Residuals × 10)	Counts / s (Residuals × 10)	Counts / s (Residuals × 10)			eV	a.u.	Counts / s (Residuals × 10)	Counts / s (Residuals × 10)	Counts / s (Residuals × 10)
535	24503.1	24184.7	24184.7	24304.8	24184.7	24304.9	535	13576.6	13609.3	13607.6	13743.4	13605	13750.3
534.95	24759.1	24184.7	24184.8	24321.6	24184.7	24321.6	534.95	13458.9	13609.3	13607.6	13747	13605	13753.9
534.9	24496.1	24184.7	24184.8	24340.3	24184.7	24340.4	534.9	13635.6	13609.3	13607.6	13751	13605	13758
534.85	24362.3	24184.7	24184.8	24361.3	24184.7	24361.3	534.85	14037.1	13609.3	13607.6	13755.5	13605	13762.4
534.8	24527.1	24184.7	24184.8	24384.6	24184.7	24384.7	534.8	13976.2	13609.3	13607.6	13760.4	13604.9	13767.4
534.75	24548.6	24184.7	24184.9	24410.6	24184.7	24410.8	534.75	13832.7	13609.3	13607.6	13765.9	13604.9	13772.9
534.7	24627.5	24184.7	24184.9	24439.5	24184.7	24439.7	534.7	13499.2	13609.2	13607.5	13772	13604.9	13779
534.65	24269.3	24184.7	24185	24471.4	24184.7	24471.7	534.65	13540.1	13609.2	13607.5	13778.7	13604.8	13785.7
534.6	24128.6	24184.7	24185.1	24506.7	24184.7	24507.1	534.6	13720.5	13609.2	13607.5	13786.1	13604.8	13793.2
534.55	24515.4	24184.7	24185.3	24545.6	24184.7	24546.2	534.55	13840	13609.1	13607.5	13794.4	13604.7	13801.5
534.5	24794.9	24184.7	24185.6	24588.3	24184.7	24589.2	534.5	13975.2	13609.1	13607.4	13803.5	13604.7	13810.7
534.45	24776.6	24184.7	24185.9	24635.1	24184.7	24636.3	534.45	13826.5	13609.1	13607.4	13813.6	13604.6	13820.9
534.4	24837.4	24184.7	24186.4	24686.3	24184.7	24688	534.4	13852	13609.1	13607.4	13824.9	13604.6	13832.2
534.35	25039.6	24184.7	24187	24742	24184.7	24744.4	534.35	14145.6	13609.1	13607.4	13837.3	13604.5	13844.7
534.3	25038.6	24184.7	24187.9	24802.7	24184.7	24805.9	534.3	14138.4	13609.1	13607.4	13851	13604.4	13858.5
534.25	24946.5	24184.7	24189.1	24868.4	24184.7	24872.9	534.25	13726.3	13609.1	13607.4	13866.1	13604.4	13873.9
534.2	25153.2	24184.7	24190.8	24939.4	24184.7	24945.6	534.2	13864.3	13609.1	13607.5	13882.9	13604.3	13890.8
534.15	25120.7	24184.7	24192.9	25015.9	24184.7	25024.3	534.15	13827.3	13609.1	13607.5	13901.4	13604.2	13909.6
534.1	25089	24184.8	24195.8	25098.2	24184.7	25109.5	534.1	14152.8	13609.2	13607.6	13921.8	13604.1	13930.5
534.05	25125.6	24184.8	24199.7	25186.3	24184.6	25201.4	534.05	14045.7	13609.3	13607.8	13944.4	13604	13953.6
534	25143.7	24184.8	24204.7	25280.3	24184.6	25300.6	534	14167.4	13609.5	13608.1	13969.3	13603.9	13979.2
533.95	25488.9	24184.9	24211.3	25380.3	24184.6	25407.3	533.95	14334.3	13609.8	13608.5	13996.9	13603.8	14007.5
533.9	25659.9	24185	24219.9	25486.4	24184.6	25522	533.9	14184.9	13610.1	13609.1	14027.3	13603.7	14039.1
533.85	25520.2	24185.2	24231	25598.4	24184.6	25645.3	533.85	13814.2	13610.5	13610	14060.8	13603.6	14074
533.8	25821.4	24185.4	24245.2	25716.3	24184.6	25777.6	533.8	13767.9	13611.1	13611.1	14097.7	13603.5	14112.9
533.75	25828.1	24185.7	24263.3	25839.9	24184.6	25919.7	533.75	14000.4	13611.8	13612.8	14138.4	13603.4	14156.2
533.7	26032.7	24186	24286.4	25969	24184.6	26072.3	533.7	14070.6	13612.7	13615	14183.2	13603.3	14204.4
533.65	26308.4	24186.6	24315.5	26103.1	24184.6	26236.1	533.65	14147.9	13613.8	13618.2	14232.5	13603.1	14258.1
533.6	26238.7	24187.3	24352.1	26242	24184.5	26412.3	533.6	14454.2	13615.1	13622.4	14286.7	13603	14318.2
533.55	26349.9	24188.3	24397.6	26385.1	24184.5	26601.9	533.55	14442.4	13616.8	13628.2	14346.1	13602.8	14385.4
533.5	26752	24189.6	24454.1	26531.8	24184.5	26806.4	533.5	14337.9	13618.9	13636	14411.3	13602.7	14460.8
533.45	26895.3	24191.3	24523.7	26681.3	24184.5	27027.3	533.45	14482.8	13621.5	13646.3	14482.6	13602.5	14545.4
533.4	27008.2	24193.6	24608.9	26832.9	24184.5	27266.6	533.4	14696.7	13624.6	13660.1	14560.3	13602.3	14640.5
533.35	27545.4	24196.6	24712.6	26985.8	24184.4	27526.2	533.35	14635.6	13628.4	13678.3	14644.9	13602	14747.4
533.3	28023.1	24200.6	24838	27138.9	24184.4	27808.7	533.3	14872.4	13632.9	13701.9	14736.5	13601.8	14867.9
533.25	28284.5	24205.9	24988.7	27291.2	24184.4	28117	533.25	15007.9	13638.5	13732.6	14835.4	13601.5	15003.5
533.2	28351.7	24212.7	25168.5	27441.6	24184.4	28454	533.2	15204.6	13645.2	13771.9	14941.3	13601.1	15156.1
533.15	28613.2	24221.5	25381.7	27588.8	24184.3	28823.4	533.15	15364.9	13653.2	13821.9	15053.8	13600.8	15327.5
533.1	28965.6	24232.8	25632.8	27731.7	24184.3	29228.8	533.1	15731.5	13662.9	13885	15172.3	13600.3	15519.4
533.05	29442.3	24247.3	25926.4	27869.1	24184.2	29674.3	533.05	16000.5	13674.4	13963.6	15295.3	13599.9	15733.5
533	29685.5	24265.8	26267.2	27999.5	24184.2	30164.2	533	15987.2	13688.2	14060.8	15420.8	13599.4	15970.9
532.95	30516.5	24289.4	26660	28121.8	24184.2	30702.9	532.95	16072.2	13704.5	14179.8	15546	13598.9	16232.6
532.9	31584.3	24319.1	27109	28234.8	24184.1	31294.8	532.9	16772.6	13723.9	14323.9	15667.4	13598.3	16518.7
532.85	32347	24356.6	27618.3	28337.3	24184	31944.1	532.85	16603.5	13746.8	14496.8	15780.6	13597.6	16828.9
532.8	32926.9	24403.5	28191.2	28428.1	24184	32654.8	532.8	16615.9	13773.8	14701.9	15880.7	13596.9	17162.6
532.75	33504.6	24461.8	28829.7	28506.3	24183.9	33430.1	532.75	17405.8	13805.5	14942.8	15963.1	13596.1	17519.3
532.7	34622.8	24534.3	29534.9	28571.1	24183.8	34272.6	532.7	17984.3	13842.7	15222.6	16024.2	13595.2	17899.2
532.65	35378.9	24623.6	30306.1	28621.5	24183.8	35183.8	532.65	18346	13886.3	15544	16062.7	13594.2	18304.5
532.6	36259.9	24733.4	31140.6	28657.2	24183.7	36163.8	532.6	18865.9	13937	15908.7	16080.7	13593.2	18740.2
532.55	37553.3	24867.5	32033.3	28677.6	24183.6	37211.3	532.55	19383.6	13996.2	16317.9	16084.3	13592	19214.3
532.5	38679.2	25030.7	32976.6	28682.5	24183.5	38322.9	532.5	19733.2	14064.8	16771.2	16070.8	13590.8	19725.1
532.45	39741.2	25228.2	33960.3	28671.9	24183.4	39493.6	532.45	20523.4	14144.2	17266.7	16015.6	13589.4	20247.8
532.4	40948.5	25465.9	34971	28645.8	24183.2	40716.3	532.4	20546.8	14235.9	17801.1	15922.6	13587.9	20783.8
532.35	41904.4	25750.9	35992.8	28604.6	24183.1	41982.1	532.35	21255.5	14341.6	18368.9	15799.3	13586.3	21337.2
532.3	43084.8	26090.5	37007	28548.8	24183	43280.4	532.3	22009.5	14463	18962.8	15654.9	13584.6	21911.6
532.25	44347.2	26493.3	37992.7	28479	24182.8	44599.3	532.25	22571.7	14602.3	19573.3	15498.4	13582.8	22508.4
532.2	45412.3	26968.5	38927.5	28396	24182.7	45926.6	532.2	23118.9	14761.5	20189.1	15337.4	13580.8	23126.5
532.15	47024.2	27526.2	39788.2	28300.7	24182.5	47250.1	532.15	24064.3	14943.2	20797	15178.3	13578.7	23761
532.1	48515.8	28177.2	40551.9	28194.2	24182.3	48558.5	532.1	24330.7	15149.9	21382.5	15025.3	13576.5	24404.6
532.05	49325.5	28932.8	41196.8	28077.5	24182.1	49842.8	532.05	24873.3	15384.4	21930.2	14881.2	13574.2	25047.5
532	50538.4	29805	41703.9	27951.9	24182	51096.8	532	25453.9	15650	22424.9	14747.6	13571.7	25679.2
531.95	51824.9	30805.9	42057.3	27818.6	24181.7	52318.3	531.95	26058.2	15949.8	22852.4	14625.1	13569.1	26289.2
531.9	53094	31947.7	42245.9	27678.9	24181.5	53509.5	531.9	26774.8	16287.5	23200.8	14513.6	13566.3	26869.3
531.85	54551.4	33242.3	42263.6	27534.1	24181.3	54677.3	531.85	27932.8	16666.7	23462.5	14412.7	13563.4	27415
531.8	55822.4	34700.8	42109.7	27385.3	24181.1	55833.7	531.8	27694.3	17091.4	23635.9	14321.6	13560.5	27928
531.75	57363	36333.2	41789.2	27233.9	24180.8	56994.7	531.75	28486.4	17565.7	23728	14239.6	13557.4	28418.5
531.7	58820.4	38147.8	41312.5	27080.9	24180.6	58180	531.7	29278.8	18093.7	23757.1	14165.7	13554.1	28908.3
531.65	59881.2	40150.5	40694.2	26927.4	24180.3	59411.5	531.65	29521.4	18679.8	23750.5	14099.3	13550.8	29428
531.6	61752.2	42344.3	39953	26774.6	24180	60711.8	531.6	30044.4	19328	23668.8	14039.5	13547.3	29941.6
531.55	63004.3	44728.3	39110.1	26623.3	24179.7	62102.2	531.55	30409.4	20042.4	23496.8	13985.6	13543.8	30437.2
531.5	64164.9	47297.4	38188.3	26474.4	24179.4	63601.2	531.5	30821.8	20826.7	23239	13936.9	13540.1	30922.4
531.45	65674.9	50041.5	37210.8	26328.6	24179.1	65222.7	531.45	31128.3	21684.1	22902.2	13892.9	13536.4	31406.5
531.4	67324.6	52944.7	36200.3	26186.6	24178.8	66974	531.4	31496.9	22617.3	22494.9	13852.9	13532.5	31900.2
531.35	69348.8	55984.7	35178	26049	24178.5	68854.8	531.35	32281.3	23627.6	22027.4	13816.6	13528.4	32414.7
531.3	70672.1	59133	34163.1	25916.2	24178.1	70856.1	531.3	32708.6	24715.5	21510.9	13783.5	13524.3	32961.2
531.25	71854.4	62354.1	33172.2	25788.7	24177.8	72959.4	531.25	33768	25879.4	20957.3	13753.2	13520.1	33549.8
531.2	74103.6	65606.2	32219	25666.7	24177.4	75137.1	531.2	34523.2	27115.9	20378.8	13725.5	13515.7	34188.8
531.15	75806	68841.1	31314.6	25550.4	24177	77352.2	531.15	35295.9	28418.9	19787.2	13699.9	13511.1	34883.9
531.1	77964.9	72005.8	30467.1	25440.1	24176.6	79559.8	531.1	35638.1	29779.6	19193.8	13676.3	13506.4	35636.9
531.05	80986.8	75043.1	29682	25335.8	24176.2	81708.4	531.05	36367.6	31185.5	18608.8	13654.5	13501.5	36445.8
531	83301.2	77893.3	28962.5	25237.4	24175.8	83741.7	531	37537.3	32620.5	18041.4	13634.1	13496.5	37303.1
530.95	85351.7	80496.7	28309.6	25145.1	24175.3	85600.7	530.95	38370	34064.4	17499.2	13615.1	13491.2	38196.2
530.9	86736.9	82795	27722.7	25058.6	24174.9	87226.6	530.9	39114.9	35493.3	16988.3	13597.3	13485.8	39107.2
530.85	88209.4	84734.3	27200	24977.9	24174.4	88563.3	530.85	39951.3	36879.3	16513.3	13580.5	13480.3	40012.6
530.8	89820.1	86267.1	26738.2	24902.9	24173.9	89560.3	530.8	40768.9	38191.5	16077.4	13564.7	13474.6	40884.5
530.75	90776.6	87354.6	26333.6	24833.2	24173.4	90174.6	530.75	41750.2	39397.1	15682.2	13549.7	13468.7	41691.6
530.7	91085.6	87968.8	25981.8	24768.9	24172.9	90373.6	530.7	42300.6	40462.7	15328	13535.5	13462.7	42400.7
530.65	90768.7	88093.6	25678.2	24709.5	24172.4	90136.4	530.65	42430.2	41355.9	15014.3	13522	13456.6	42978.9
530.6	89620.8	87725.5	25418.2	24654.9	24171.9	89454.6	530.6	43141.4	42047.7	14739.5	13509.1	13450.4	43395.4
530.55	89053.3	86874.2	25197	24604.8	24171.4	88333.1	530.55	43343.9	42514.3	14501.2	13496.8	13444.1	43624.1
530.5	88338.4	85562.1	25010.1	24559	24171	86789.2	530.5	43286.7	42739.1	14296.9	13485	13437.8	43645.4
530.45	86941.4	83822.7	24853.2	24517.2	24170.5	84852	530.45	43335.8	42713.6	14123.3	13473.8	13431.5	43447.7
530.4	84406.8	81699.2	24722.4	24479.1	24170	82560.6	530.4	43122.4	42438.5	13977.3	13463.1	13425.2	43028.5
530.35	81182.8	79242.6	24614	24444.6	24169.6	79962	530.35	42691	41923.6	13855.6	13453	13419	42394.2
530.3	77576.2	76509.3	24524.7	24413.4	24169.2	77109.1	530.3	41555.6	41187	13755.1	13443.3	13412.9	41559.5
530.25	74339.8	73558.6	24451.7	24385.2	24168.8	74057.9	530.25	40717.9	40253.3	13672.7	13434.2	13407	40546.2
530.2	71386.2	70450.4	24392.3	24359.7	24168.4	70865.7	530.2	39438.9	39152.4	13605.7	13425.5	13401.2	39381.1
530.15	66920.3	67243.4	24344.2	24336.9	24168	67588.5	530.15	38029.2	37916.7	13551.6	13417.3	13395.7	38094.3
530.1	63501	63993	24305.6	24316.4	24167.7	64279.6	530.1	37271.5	36579.9	13508.2	13409.7	13390.4	36717.1
530.05	60646.5	60749.9	24274.7	24298.1	24167.4	60987.9	530.05	35772.1	35174.7	13473.6	13402.6	13385.4	35280.2
530	56649.2	57559.2	24250.2	24281.7	24167.1	57756.9	530	34055	33731.5	13446.1	13395.9	13380.6	33812.3
529.95	53056.8	54459.6	24230.9	24267.2	24166.9	54624	529.95	32469.2	32277.6	13424.3	13389.8	13376.2	32339.4
529.9	49862	51483.3	24215.6	24254.3	24166.6	51620	529.9	30976	30836.5	13407.1	13384.1	13372	30883.7
529.85	47120.4	48655.6	24203.8	24242.8	24166.4	48769.4	529.85	29334.7	29427.6	13393.5	13378.9	13368.1	29463.7
529.8	44829.2	45995.6	24194.5	24232.7	24166.2	46090.4	529.8	28043.6	28066.6	13382.7	13374.1	13364.6	28094.2
529.75	42229.3	43516.3	24187.4	24223.8	24166.1	43595.3	529.75	26940.4	26765.2	13374.1	13369.7	13361.3	26786.5
529.7	40092.5	41225.2	24181.9	24216	24165.9	41291.2	529.7	25533	25531.9	13367.3	13365.8	13358.3	25548.4
529.65	38773.2	39125.4	24177.7	24209.1	24165.8	39180.6	529.65	24472.2	24372.3	13361.9	13362.2	13355.6	24385.2
529.6	37175	37215.5	24174.5	24203	24165.7	37261.7	529.6	23162.5	23289.5	13357.5	13359	13353.1	23299.7
529.55	35731.5	35491.2	24172.1	24197.7	24165.6	35529.9	529.55	22105.4	22284.7	13353.9	13356.1	13350.9	22292.8
529.5	34505.9	33945.3	24170.2	24193.1	24165.5	33977.8	529.5	21224	21357.2	13350.9	13353.5	13348.9	21363.8
529.45	33365.6	32568.6	24168.9	24189.1	24165.4	32595.8	529.45	20303.8	20505.4	13348.5	13351.1	13347.1	20510.8
529.4	32267	31350.4	24167.8	24185.6	24165.3	31373.3	529.4	19105.9	19726.7	13346.4	13349	13345.5	19731.1
529.35	31347.6	30279.3	24167.1	24182.6	24165.2	30298.5	529.35	18550.8	19017.5	13344.7	13347.2	13344.1	19021.2
529.3	30351.8	29343	24166.5	24180	24165.2	29359.2	529.3	18488.5	18374.3	13343.2	13345.5	13342.8	18377.4
529.25	29494	28529.6	24166.1	24177.8	24165.1	28543.1	529.25	17951.6	17792.8	13341.9	13344.1	13341.7	17795.5
529.2	28900	27826.8	24165.7	24175.8	24165.1	27838.1	529.2	17207.5	17269	13340.8	13342.7	13340.7	17271.2
529.15	28636	27222.9	24165.5	24174.1	24165	27232.5	529.15	16888.6	16798.5	13339.9	13341.6	13339.8	16800.4
529.1	27895.3	26707	24165.3	24172.7	24165	26715	529.1	16458	16377.1	13339	13340.6	13339	16378.8
529.05	27307.9	26268.4	24165.2	24171.5	24165	26275.2	529.05	15927.7	16000.9	13338.3	13339.6	13338.3	16002.3
529	27257.6	25897.7	24165.1	24170.4	24164.9	25903.3	529	15813.5	15665.8	13337.6	13338.8	13337.6	15667.1
528.95	26851.7	25585.9	24165	24169.5	24164.9	25590.6	528.95	15512.4	15368.2	13337.1	13338.1	13337	15369.3
528.9	26253.8	25324.9	24165	24168.8	24164.9	25328.9	528.9	15305.3	15104.6	13336.6	13337.5	13336.5	15105.6
528.85	25854.6	25107.7	24164.9	24168.1	24164.9	25111	528.85	14930.3	14871.7	13336.1	13336.9	13336.1	14872.5
528.8	25660.1	24927.7	24164.9	24167.6	24164.9	24930.5	528.8	14825.3	14666.4	13335.7	13336.4	13335.7	14667.1
528.75	25556.4	24779.4	24164.9	24167.1	24164.9	24781.7	528.75	14733.3	14486	13335.4	13336	13335.4	14486.6
528.7	25377.1	24657.7	24164.9	24166.7	24164.8	24659.6	528.7	14258.5	14327.7	13335.1	13335.6	13335.1	14328.2
528.65	25222.4	24558.3	24164.8	24166.4	24164.8	24559.9	528.65	13993.1	14189.2	13334.9	13335.3	13334.9	14189.7
528.6	25226.2	24477.6	24164.8	24166.1	24164.8	24478.9	528.6	13918	14068.4	13334.7	13335	13334.7	14068.7
528.55	25090.5	24412.4	24164.8	24165.9	24164.8	24413.4	528.55	13953.8	13963.1	13334.5	13334.8	13334.5	13963.5
528.5	25281.7	24359.9	24164.8	24165.7	24164.8	24360.7	528.5	13934.1	13871.8	13334.3	13334.6	13334.3	13872
528.45	24958.7	24317.8	24164.8	24165.5	24164.8	24318.5	528.45	13893	13792.6	13334.2	13334.4	13334.2	13792.8
528.4	24489.5	24284.3	24164.8	24165.4	24164.8	24284.9	528.4	13868.4	13724.2	13334.1	13334.3	13334.1	13724.4
528.35	24825.1	24257.7	24164.8	24165.3	24164.8	24258.2	528.35	13712	13665.2	13334	13334.2	13334	13665.3
528.3	25024.9	24236.7	24164.8	24165.2	24164.8	24237.1	528.3	13313.8	13614.4	13333.9	13334.1	13333.9	13614.6
528.25	24650.5	24220.2	24164.8	24165.1	24164.8	24220.6	528.25	13533.8	13570.9	13333.8	13334	13333.8	13571
528.2	24488	24207.3	24164.8	24165	24164.8	24207.6	528.2	13783.3	13533.6	13333.7	13333.9	13333.7	13533.7
528.15	24271.2	24197.3	24164.8	24165	24164.8	24197.5	528.15	13780.1	13501.8	13333.7	13333.8	13333.7	13501.9
528.1	24415.8	24189.5	24164.8	24164.9	24164.8	24189.7	528.1	13580.5	13474.6	13333.6	13333.7	13333.6	13474.7
528.05	24941.1	24183.5	24164.8	24164.9	24164.8	24183.6	528.05	13357.2	13451.6	13333.5	13333.6	13333.5	13451.7
528	24927	24178.9	24164.8	24164.9	24164.8	24179	528	13627.5	13432	13333.5	13333.5	13333.5	13432.1
527.95	24274.8	24175.4	24164.8	24164.9	24164.8	24175.4	527.95	13878.3	13415.5	13333.4	13333.4	13333.4	13415.6
527.9	24167.2	24172.7	24164.8	24164.8	24164.8	24172.7	527.9	13795.9	13401.6	13333.3	13333.4	13333.3	13401.6
527.85	24273.3	24170.6	24164.8	24164.8	24164.8	24170.7	527.85	13665.1	13389.8	13333.2	13333.3	13333.2	13389.9
527.8	24655.6	24169.1	24164.8	24164.8	24164.8	24169.2	527.8	13883.7	13380	13333.2	13333.2	13333.2	13380
527.75	24368.4	24168	24164.7	24164.8	24164.7	24168	527.75	13669.5	13371.7	13333.1	13333.1	13333.1	13371.7
527.7	24147.1	24167.1	24164.7	24164.8	24164.7	24167.1	527.7	13484.3	13364.8	13333	13333.1	13333	13364.8
527.65	24476.3	24166.5	24164.7	24164.8	24164.7	24166.5	527.65	13434.2	13359	13333	13333	13333	13359
527.6	24553.1	24166	24164.7	24164.8	24164.7	24166	527.6	13763.3	13354.2	13332.9	13332.9	13332.9	13354.2
527.55	24488.1	24165.7	24164.7	24164.8	24164.7	24165.7	527.55	13574.3	13350.3	13332.8	13332.8	13332.8	13350.3
527.5	24652.5	24165.4	24164.7	24164.8	24164.7	24165.4	527.5	13779.2	13347	13332.8	13332.8	13332.8	13347
527.45	24444.3	24165.2	24164.7	24164.7	24164.7	24165.2	527.45	13526	13344.2	13332.7	13332.7	13332.7	13344.2
527.4	24164.7	24165.1	24164.7	24164.7	24164.7	24165.1	527.4	13411.3	13342	13332.6	13332.6	13332.6	13342
527.35	24224.1	24165	24164.7	24164.7	24164.7	24165	527.35	13620.4	13340.1	13332.6	13332.6	13332.6	13340.1
527.3	24473.6	24164.9	24164.7	24164.7	24164.7	24164.9	527.3	13804.7	13338.6	13332.5	13332.5	13332.5	13338.6
527.25	24486.6	24164.9	24164.7	24164.7	24164.7	24164.9	527.25	13784.8	13337.3	13332.4	13332.4	13332.4	13337.4
527.2	24334.6	24164.8	24164.7	24164.7	24164.7	24164.8	527.2	13676.3	13336.3	13332.4	13332.4	13332.4	13336.3
527.15	24248.1	24164.8	24164.7	24164.7	24164.7	24164.8	527.15	13638.7	13335.5	13332.3	13332.3	13332.3	13335.5
527.1	24210	24164.8	24164.7	24164.7	24164.7	24164.8	527.1	13540.5	13334.8	13332.3	13332.3	13332.3	13334.8
527.05	24217.8	24164.8	24164.7	24164.7	24164.7	24164.8	527.05	13351	13334.2	13332.2	13332.2	13332.2	13334.2
527	24419.8	24164.7	24164.7	24164.7	24164.7	24164.7	527	13364.6	13333.8	13332.2	13332.2	13332.2	13333.8
526.95	24353.8	24164.7	24164.7	24164.7	24164.7	24164.7	526.95	13585.2	13333.4	13332.1	13332.1	13332.1	13333.4
526.9	24299.7	24164.7	24164.7	24164.7	24164.7	24164.7	526.9	13464.4	13333.1	13332.1	13332.1	13332.1	13333.1
526.85	24116.2	24164.7	24164.7	24164.7	24164.7	24164.7	526.85	13616.3	13332.8	13332	13332	13332	13332.8
526.8	24194.1	24164.7	24164.7	24164.7	24164.7	24164.7	526.8	13598.4	13332.6	13332	13332	13332	13332.6
526.75	24158.7	24164.7	24164.7	24164.7	24164.7	24164.7	526.75	13559.1	13332.4	13332	13332	13332	13332.4
526.7	24313.6	24164.7	24164.7	24164.7	24164.7	24164.7	526.7	13457.1	13332.3	13331.9	13331.9	13331.9	13332.3
526.65	24396.9	24164.7	24164.7	24164.7	24164.7	24164.7	526.65	13622.5	13332.2	13331.9	13331.9	13331.9	13332.2
526.6	24289.9	24164.7	24164.7	24164.7	24164.7	24164.7	526.6	13602.4	13332.1	13331.8	13331.8	13331.8	13332.1
526.55	24399.3	24164.7	24164.7	24164.7	24164.7	24164.7	526.55	13549.2	13332	13331.8	13331.8	13331.8	13332
526.5	24274	24164.7	24164.7	24164.7	24164.7	24164.7	526.5	13393.5	13331.9	13331.8	13331.8	13331.8	13331.9
526.45	24183.5	24164.7	24164.7	24164.7	24164.7	24164.7	526.45	13259	13331.9	13331.8	13331.8	13331.8	13331.9
526.4	23912.3	24164.7	24164.7	24164.7	24164.7	24164.7	526.4	13040.4	13331.8	13331.7	13331.7	13331.7	13331.8
526.35	23838.2	24164.7	24164.7	24164.7	24164.7	24164.7	526.35	13270.9	13331.8	13331.7	13331.7	13331.7	13331.8
526.3	24205.6	24164.7	24164.7	24164.7	24164.7	24164.7	526.3	13548.5	13331.7	13331.7	13331.7	13331.7	13331.7
526.25	24443.7	24164.7	24164.7	24164.7	24164.7	24164.7	526.25	13668.2	13331.7	13331.7	13331.7	13331.7	13331.7
526.2	24118.4	24164.7	24164.7	24164.7	24164.7	24164.7	526.2	13738.2	13331.7	13331.6	13331.6	13331.6	13331.7
526.15	24096.4	24164.7	24164.7	24164.7	24164.7	24164.7	526.15	13481	13331.6	13331.6	13331.6	13331.6	13331.6
526.1	24584.7	24164.7	24164.7	24164.7	24164.7	24164.7	526.1	13441.2	13331.6	13331.6	13331.6	13331.6	13331.6
526.05	24592.2	24164.7	24164.7	24164.7	24164.7	24164.7	526.05	13336.6	13331.6	13331.5	13331.5	13331.5	13331.6
526	24640.6	24164.7	24164.7	24164.7	24164.7	24164.7	526	13541.7	13331.5	13331.5	13331.5	13331.5	13331.5
526		24164.7	24164.7	24164.7	24164.7	24164.7	526		13331.5	13331.5	13331.5	13331.5	13331.5
526.05		24164.7	24164.7	24164.7	24164.7	24164.7	526.05		13331.5	13331.5	13331.5	13331.5	13331.5
526.1		24164.7	24164.7	24164.7	24164.7	24164.7	526.1		13331.6	13331.6	13331.6	13331.6	13331.6
526.15		24164.7	24164.7	24164.7	24164.7	24164.7	526.15		13331.6	13331.6	13331.6	13331.6	13331.6
526.2		24164.7	24164.7	24164.7	24164.7	24164.7	526.2		13331.6	13331.6	13331.6	13331.6	13331.6
526.25		24164.7	24164.7	24164.7	24164.7	24164.7	526.25		13331.7	13331.7	13331.7	13331.7	13331.7
526.3		24164.7	24164.7	24164.7	24164.7	24164.7	526.3		13331.7	13331.7	13331.7	13331.7	13331.7
526.35		24164.7	24164.7	24164.7	24164.7	24164.7	526.35		13331.7	13331.7	13331.7	13331.7	13331.7
526.4		24164.7	24164.7	24164.7	24164.7	24164.7	526.4		13331.7	13331.7	13331.7	13331.7	13331.7
526.45		24164.7	24164.7	24164.7	24164.7	24164.7	526.45		13331.8	13331.8	13331.8	13331.8	13331.8
526.5		24164.7	24164.7	24164.7	24164.7	24164.7	526.5		13331.8	13331.8	13331.8	13331.8	13331.8
526.55		24164.7	24164.7	24164.7	24164.7	24164.7	526.55		13331.8	13331.8	13331.8	13331.8	13331.8
526.6		24164.7	24164.7	24164.7	24164.7	24164.7	526.6		13331.8	13331.8	13331.8	13331.8	13331.8
526.65		24164.7	24164.7	24164.7	24164.7	24164.7	526.65		13331.9	13331.9	13331.9	13331.9	13331.9
526.7		24164.7	24164.7	24164.7	24164.7	24164.7	526.7		13331.9	13331.9	13331.9	13331.9	13331.9
526.75		24164.7	24164.7	24164.7	24164.7	24164.7	526.75		13332	13332	13332	13332	13332
526.8		24164.7	24164.7	24164.7	24164.7	24164.7	526.8		13332	13332	13332	13332	13332
526.85		24164.7	24164.7	24164.7	24164.7	24164.7	526.85		13332	13332	13332	13332	13332
526.9		24164.7	24164.7	24164.7	24164.7	24164.7	526.9		13332.1	13332.1	13332.1	13332.1	13332.1
526.95		24164.7	24164.7	24164.7	24164.7	24164.7	526.95		13332.1	13332.1	13332.1	13332.1	13332.1
527		24164.7	24164.7	24164.7	24164.7	24164.7	527		13332.2	13332.2	13332.2	13332.2	13332.2
527.05		24164.7	24164.7	24164.7	24164.7	24164.7	527.05		13332.2	13332.2	13332.2	13332.2	13332.2
527.1		24164.7	24164.7	24164.7	24164.7	24164.7	527.1		13332.3	13332.3	13332.3	13332.3	13332.3
527.15		24164.7	24164.7	24164.7	24164.7	24164.7	527.15		13332.3	13332.3	13332.3	13332.3	13332.3
527.2		24164.7	24164.7	24164.7	24164.7	24164.7	527.2		13332.4	13332.4	13332.4	13332.4	13332.4
527.25		24164.7	24164.7	24164.7	24164.7	24164.7	527.25		13332.4	13332.4	13332.4	13332.4	13332.4
527.3		24164.7	24164.7	24164.7	24164.7	24164.7	527.3		13332.5	13332.5	13332.5	13332.5	13332.5
527.35		24164.7	24164.7	24164.7	24164.7	24164.7	527.35		13332.6	13332.6	13332.6	13332.6	13332.6
527.4		24164.7	24164.7	24164.7	24164.7	24164.7	527.4		13332.6	13332.6	13332.6	13332.6	13332.6
527.45		24164.7	24164.7	24164.7	24164.7	24164.7	527.45		13332.7	13332.7	13332.7	13332.7	13332.7
527.5		24164.7	24164.7	24164.7	24164.7	24164.7	527.5		13332.8	13332.8	13332.8	13332.8	13332.8
527.55		24164.7	24164.7	24164.7	24164.7	24164.7	527.55		13332.8	13332.8	13332.8	13332.8	13332.8
527.6		24164.7	24164.7	24164.7	24164.7	24164.7	527.6		13332.9	13332.9	13332.9	13332.9	13332.9
527.65		24164.7	24164.7	24164.7	24164.7	24164.7	527.65		13333	13333	13333	13333	13333
527.7		24164.7	24164.7	24164.7	24164.7	24164.7	527.7		13333	13333	13333	13333	13333
527.75		24164.7	24164.7	24164.7	24164.7	24164.7	527.75		13333.1	13333.1	13333.1	13333.1	13333.1
527.8		24164.8	24164.8	24164.8	24164.8	24164.8	527.8		13333.2	13333.2	13333.2	13333.2	13333.2
527.85		24164.8	24164.8	24164.8	24164.8	24164.8	527.85		13333.2	13333.2	13333.2	13333.2	13333.2
527.9		24164.8	24164.8	24164.8	24164.8	24164.8	527.9		13333.3	13333.3	13333.3	13333.3	13333.3
527.95		24164.8	24164.8	24164.8	24164.8	24164.8	527.95		13333.4	13333.4	13333.4	13333.4	13333.4
528		24164.8	24164.8	24164.8	24164.8	24164.8	528		13333.5	13333.5	13333.5	13333.5	13333.5
528.05		24164.8	24164.8	24164.8	24164.8	24164.8	528.05		13333.5	13333.5	13333.5	13333.5	13333.5
528.1		24164.8	24164.8	24164.8	24164.8	24164.8	528.1		13333.6	13333.6	13333.6	13333.6	13333.6
528.15		24164.8	24164.8	24164.8	24164.8	24164.8	528.15		13333.7	13333.7	13333.7	13333.7	13333.7
528.2		24164.8	24164.8	24164.8	24164.8	24164.8	528.2		13333.7	13333.7	13333.7	13333.7	13333.7
528.25		24164.8	24164.8	24164.8	24164.8	24164.8	528.25		13333.8	13333.8	13333.8	13333.8	13333.8
528.3		24164.8	24164.8	24164.8	24164.8	24164.8	528.3		13333.9	13333.9	13333.9	13333.9	13333.9
528.35		24164.8	24164.8	24164.8	24164.8	24164.8	528.35		13334	13334	13334	13334	13334
528.4		24164.8	24164.8	24164.8	24164.8	24164.8	528.4		13334.1	13334.1	13334.1	13334.1	13334.1
528.45		24164.8	24164.8	24164.8	24164.8	24164.8	528.45		13334.2	13334.2	13334.2	13334.2	13334.2
528.5		24164.8	24164.8	24164.8	24164.8	24164.8	528.5		13334.3	13334.3	13334.3	13334.3	13334.3
528.55		24164.8	24164.8	24164.8	24164.8	24164.8	528.55		13334.5	13334.5	13334.5	13334.5	13334.5
528.6		24164.8	24164.8	24164.8	24164.8	24164.8	528.6		13334.7	13334.7	13334.7	13334.7	13334.7
528.65		24164.8	24164.8	24164.8	24164.8	24164.8	528.65		13334.9	13334.9	13334.9	13334.9	13334.9
528.7		24164.8	24164.8	24164.8	24164.8	24164.8	528.7		13335.1	13335.1	13335.1	13335.1	13335.1
528.75		24164.9	24164.9	24164.9	24164.9	24164.9	528.75		13335.4	13335.4	13335.4	13335.4	13335.4
528.8		24164.9	24164.9	24164.9	24164.9	24164.9	528.8		13335.7	13335.7	13335.7	13335.7	13335.7
528.85		24164.9	24164.9	24164.9	24164.9	24164.9	528.85		13336.1	13336.1	13336.1	13336.1	13336.1
528.9		24164.9	24164.9	24164.9	24164.9	24164.9	528.9		13336.5	13336.5	13336.5	13336.5	13336.5
528.95		24164.9	24164.9	24164.9	24164.9	24164.9	528.95		13337	13337	13337	13337	13337
529		24164.9	24164.9	24164.9	24164.9	24164.9	529		13337.6	13337.6	13337.6	13337.6	13337.6
529.05		24165	24165	24165	24165	24165	529.05		13338.3	13338.3	13338.3	13338.3	13338.3
529.1		24165	24165	24165	24165	24165	529.1		13339	13339	13339	13339	13339
529.15		24165	24165	24165	24165	24165	529.15		13339.8	13339.8	13339.8	13339.8	13339.8
529.2		24165.1	24165.1	24165.1	24165.1	24165.1	529.2		13340.7	13340.7	13340.7	13340.7	13340.7
529.25		24165.1	24165.1	24165.1	24165.1	24165.1	529.25		13341.7	13341.7	13341.7	13341.7	13341.7
529.3		24165.2	24165.2	24165.2	24165.2	24165.2	529.3		13342.8	13342.8	13342.8	13342.8	13342.8
529.35		24165.2	24165.2	24165.2	24165.2	24165.2	529.35		13344.1	13344.1	13344.1	13344.1	13344.1
529.4		24165.3	24165.3	24165.3	24165.3	24165.3	529.4		13345.5	13345.5	13345.5	13345.5	13345.5
529.45		24165.4	24165.4	24165.4	24165.4	24165.4	529.45		13347.1	13347.1	13347.1	13347.1	13347.1
529.5		24165.5	24165.5	24165.5	24165.5	24165.5	529.5		13348.9	13348.9	13348.9	13348.9	13348.9
529.55		24165.6	24165.6	24165.6	24165.6	24165.6	529.55		13350.9	13350.9	13350.9	13350.9	13350.9
529.6		24165.7	24165.7	24165.7	24165.7	24165.7	529.6		13353.1	13353.1	13353.1	13353.1	13353.1
529.65		24165.8	24165.8	24165.8	24165.8	24165.8	529.65		13355.6	13355.6	13355.6	13355.6	13355.6
529.7		24165.9	24165.9	24165.9	24165.9	24165.9	529.7		13358.3	13358.3	13358.3	13358.3	13358.3
529.75		24166.1	24166.1	24166.1	24166.1	24166.1	529.75		13361.3	13361.3	13361.3	13361.3	13361.3
529.8		24166.2	24166.2	24166.2	24166.2	24166.2	529.8		13364.6	13364.6	13364.6	13364.6	13364.6
529.85		24166.4	24166.4	24166.4	24166.4	24166.4	529.85		13368.1	13368.1	13368.1	13368.1	13368.1
529.9		24166.6	24166.6	24166.6	24166.6	24166.6	529.9		13372	13372	13372	13372	13372
529.95		24166.9	24166.9	24166.9	24166.9	24166.9	529.95		13376.2	13376.2	13376.2	13376.2	13376.2
530		24167.1	24167.1	24167.1	24167.1	24167.1	530		13380.6	13380.6	13380.6	13380.6	13380.6
530.05		24167.4	24167.4	24167.4	24167.4	24167.4	530.05		13385.4	13385.4	13385.4	13385.4	13385.4
530.1		24167.7	24167.7	24167.7	24167.7	24167.7	530.1		13390.4	13390.4	13390.4	13390.4	13390.4
530.15		24168	24168	24168	24168	24168	530.15		13395.7	13395.7	13395.7	13395.7	13395.7
530.2		24168.4	24168.4	24168.4	24168.4	24168.4	530.2		13401.2	13401.2	13401.2	13401.2	13401.2
530.25		24168.8	24168.8	24168.8	24168.8	24168.8	530.25		13407	13407	13407	13407	13407
530.3		24169.2	24169.2	24169.2	24169.2	24169.2	530.3		13412.9	13412.9	13412.9	13412.9	13412.9
530.35		24169.6	24169.6	24169.6	24169.6	24169.6	530.35		13419	13419	13419	13419	13419
530.4		24170	24170	24170	24170	24170	530.4		13425.2	13425.2	13425.2	13425.2	13425.2
530.45		24170.5	24170.5	24170.5	24170.5	24170.5	530.45		13431.5	13431.5	13431.5	13431.5	13431.5
530.5		24171	24171	24171	24171	24171	530.5		13437.8	13437.8	13437.8	13437.8	13437.8
530.55		24171.4	24171.4	24171.4	24171.4	24171.4	530.55		13444.1	13444.1	13444.1	13444.1	13444.1
530.6		24171.9	24171.9	24171.9	24171.9	24171.9	530.6		13450.4	13450.4	13450.4	13450.4	13450.4
530.65		24172.4	24172.4	24172.4	24172.4	24172.4	530.65		13456.6	13456.6	13456.6	13456.6	13456.6
530.7		24172.9	24172.9	24172.9	24172.9	24172.9	530.7		13462.7	13462.7	13462.7	13462.7	13462.7
530.75		24173.4	24173.4	24173.4	24173.4	24173.4	530.75		13468.7	13468.7	13468.7	13468.7	13468.7
530.8		24173.9	24173.9	24173.9	24173.9	24173.9	530.8		13474.6	13474.6	13474.6	13474.6	13474.6
530.85		24174.4	24174.4	24174.4	24174.4	24174.4	530.85		13480.3	13480.3	13480.3	13480.3	13480.3
530.9		24174.9	24174.9	24174.9	24174.9	24174.9	530.9		13485.8	13485.8	13485.8	13485.8	13485.8
530.95		24175.3	24175.3	24175.3	24175.3	24175.3	530.95		13491.2	13491.2	13491.2	13491.2	13491.2
531		24175.8	24175.8	24175.8	24175.8	24175.8	531		13496.5	13496.5	13496.5	13496.5	13496.5
531.05		24176.2	24176.2	24176.2	24176.2	24176.2	531.05		13501.5	13501.5	13501.5	13501.5	13501.5
531.1		24176.6	24176.6	24176.6	24176.6	24176.6	531.1		13506.4	13506.4	13506.4	13506.4	13506.4
531.15		24177	24177	24177	24177	24177	531.15		13511.1	13511.1	13511.1	13511.1	13511.1
531.2		24177.4	24177.4	24177.4	24177.4	24177.4	531.2		13515.7	13515.7	13515.7	13515.7	13515.7
531.25		24177.8	24177.8	24177.8	24177.8	24177.8	531.25		13520.1	13520.1	13520.1	13520.1	13520.1
531.3		24178.1	24178.1	24178.1	24178.1	24178.1	531.3		13524.3	13524.3	13524.3	13524.3	13524.3
531.35		24178.5	24178.5	24178.5	24178.5	24178.5	531.35		13528.4	13528.4	13528.4	13528.4	13528.4
531.4		24178.8	24178.8	24178.8	24178.8	24178.8	531.4		13532.5	13532.5	13532.5	13532.5	13532.5
531.45		24179.1	24179.1	24179.1	24179.1	24179.1	531.45		13536.4	13536.4	13536.4	13536.4	13536.4
531.5		24179.4	24179.4	24179.4	24179.4	24179.4	531.5		13540.1	13540.1	13540.1	13540.1	13540.1
531.55		24179.7	24179.7	24179.7	24179.7	24179.7	531.55		13543.8	13543.8	13543.8	13543.8	13543.8
531.6		24180	24180	24180	24180	24180	531.6		13547.3	13547.3	13547.3	13547.3	13547.3
531.65		24180.3	24180.3	24180.3	24180.3	24180.3	531.65		13550.8	13550.8	13550.8	13550.8	13550.8
531.7		24180.6	24180.6	24180.6	24180.6	24180.6	531.7		13554.1	13554.1	13554.1	13554.1	13554.1
531.75		24180.8	24180.8	24180.8	24180.8	24180.8	531.75		13557.4	13557.4	13557.4	13557.4	13557.4
531.8		24181.1	24181.1	24181.1	24181.1	24181.1	531.8		13560.5	13560.5	13560.5	13560.5	13560.5
531.85		24181.3	24181.3	24181.3	24181.3	24181.3	531.85		13563.4	13563.4	13563.4	13563.4	13563.4
531.9		24181.5	24181.5	24181.5	24181.5	24181.5	531.9		13566.3	13566.3	13566.3	13566.3	13566.3
531.95		24181.7	24181.7	24181.7	24181.7	24181.7	531.95		13569.1	13569.1	13569.1	13569.1	13569.1
532		24182	24182	24182	24182	24182	532		13571.7	13571.7	13571.7	13571.7	13571.7
532.05		24182.1	24182.1	24182.1	24182.1	24182.1	532.05		13574.2	13574.2	13574.2	13574.2	13574.2
532.1		24182.3	24182.3	24182.3	24182.3	24182.3	532.1		13576.5	13576.5	13576.5	13576.5	13576.5
532.15		24182.5	24182.5	24182.5	24182.5	24182.5	532.15		13578.7	13578.7	13578.7	13578.7	13578.7
532.2		24182.7	24182.7	24182.7	24182.7	24182.7	532.2		13580.8	13580.8	13580.8	13580.8	13580.8
532.25		24182.8	24182.8	24182.8	24182.8	24182.8	532.25		13582.8	13582.8	13582.8	13582.8	13582.8
532.3		24183	24183	24183	24183	24183	532.3		13584.6	13584.6	13584.6	13584.6	13584.6
532.35		24183.1	24183.1	24183.1	24183.1	24183.1	532.35		13586.3	13586.3	13586.3	13586.3	13586.3
532.4		24183.2	24183.2	24183.2	24183.2	24183.2	532.4		13587.9	13587.9	13587.9	13587.9	13587.9
532.45		24183.4	24183.4	24183.4	24183.4	24183.4	532.45		13589.4	13589.4	13589.4	13589.4	13589.4
532.5		24183.5	24183.5	24183.5	24183.5	24183.5	532.5		13590.8	13590.8	13590.8	13590.8	13590.8
532.55		24183.6	24183.6	24183.6	24183.6	24183.6	532.55		13592	13592	13592	13592	13592
532.6		24183.7	24183.7	24183.7	24183.7	24183.7	532.6		13593.2	13593.2	13593.2	13593.2	13593.2
532.65		24183.8	24183.8	24183.8	24183.8	24183.8	532.65		13594.2	13594.2	13594.2	13594.2	13594.2
532.7		24183.8	24183.8	24183.8	24183.8	24183.8	532.7		13595.2	13595.2	13595.2	13595.2	13595.2
532.75		24183.9	24183.9	24183.9	24183.9	24183.9	532.75		13596.1	13596.1	13596.1	13596.1	13596.1
532.8		24184	24184	24184	24184	24184	532.8		13596.9	13596.9	13596.9	13596.9	13596.9
532.85		24184	24184	24184	24184	24184	532.85		13597.6	13597.6	13597.6	13597.6	13597.6
532.9		24184.1	24184.1	24184.1	24184.1	24184.1	532.9		13598.3	13598.3	13598.3	13598.3	13598.3
532.95		24184.2	24184.2	24184.2	24184.2	24184.2	532.95		13598.9	13598.9	13598.9	13598.9	13598.9
533		24184.2	24184.2	24184.2	24184.2	24184.2	533		13599.4	13599.4	13599.4	13599.4	13599.4
533.05		24184.2	24184.2	24184.2	24184.2	24184.2	533.05		13599.9	13599.9	13599.9	13599.9	13599.9
533.1		24184.3	24184.3	24184.3	24184.3	24184.3	533.1		13600.3	13600.3	13600.3	13600.3	13600.3
533.15		24184.3	24184.3	24184.3	24184.3	24184.3	533.15		13600.8	13600.8	13600.8	13600.8	13600.8
533.2		24184.4	24184.4	24184.4	24184.4	24184.4	533.2		13601.1	13601.1	13601.1	13601.1	13601.1
533.25		24184.4	24184.4	24184.4	24184.4	24184.4	533.25		13601.5	13601.5	13601.5	13601.5	13601.5
533.3		24184.4	24184.4	24184.4	24184.4	24184.4	533.3		13601.8	13601.8	13601.8	13601.8	13601.8
533.35		24184.4	24184.4	24184.4	24184.4	24184.4	533.35		13602	13602	13602	13602	13602
533.4		24184.5	24184.5	24184.5	24184.5	24184.5	533.4		13602.3	13602.3	13602.3	13602.3	13602.3
533.45		24184.5	24184.5	24184.5	24184.5	24184.5	533.45		13602.5	13602.5	13602.5	13602.5	13602.5
533.5		24184.5	24184.5	24184.5	24184.5	24184.5	533.5		13602.7	13602.7	13602.7	13602.7	13602.7
533.55		24184.5	24184.5	24184.5	24184.5	24184.5	533.55		13602.8	13602.8	13602.8	13602.8	13602.8
533.6		24184.5	24184.5	24184.5	24184.5	24184.5	533.6		13603	13603	13603	13603	13603
533.65		24184.6	24184.6	24184.6	24184.6	24184.6	533.65		13603.1	13603.1	13603.1	13603.1	13603.1
533.7		24184.6	24184.6	24184.6	24184.6	24184.6	533.7		13603.3	13603.3	13603.3	13603.3	13603.3
533.75		24184.6	24184.6	24184.6	24184.6	24184.6	533.75		13603.4	13603.4	13603.4	13603.4	13603.4
533.8		24184.6	24184.6	24184.6	24184.6	24184.6	533.8		13603.5	13603.5	13603.5	13603.5	13603.5
533.85		24184.6	24184.6	24184.6	24184.6	24184.6	533.85		13603.6	13603.6	13603.6	13603.6	13603.6
533.9		24184.6	24184.6	24184.6	24184.6	24184.6	533.9		13603.7	13603.7	13603.7	13603.7	13603.7
533.95		24184.6	24184.6	24184.6	24184.6	24184.6	533.95		13603.8	13603.8	13603.8	13603.8	13603.8
534		24184.6	24184.6	24184.6	24184.6	24184.6	534		13603.9	13603.9	13603.9	13603.9	13603.9
534.05		24184.6	24184.6	24184.6	24184.6	24184.6	534.05		13604	13604	13604	13604	13604
534.1		24184.7	24184.7	24184.7	24184.7	24184.7	534.1		13604.1	13604.1	13604.1	13604.1	13604.1
534.15		24184.7	24184.7	24184.7	24184.7	24184.7	534.15		13604.2	13604.2	13604.2	13604.2	13604.2
534.2		24184.7	24184.7	24184.7	24184.7	24184.7	534.2		13604.3	13604.3	13604.3	13604.3	13604.3
534.25		24184.7	24184.7	24184.7	24184.7	24184.7	534.25		13604.4	13604.4	13604.4	13604.4	13604.4
534.3		24184.7	24184.7	24184.7	24184.7	24184.7	534.3		13604.4	13604.4	13604.4	13604.4	13604.4
534.35		24184.7	24184.7	24184.7	24184.7	24184.7	534.35		13604.5	13604.5	13604.5	13604.5	13604.5
534.4		24184.7	24184.7	24184.7	24184.7	24184.7	534.4		13604.6	13604.6	13604.6	13604.6	13604.6
534.45		24184.7	24184.7	24184.7	24184.7	24184.7	534.45		13604.6	13604.6	13604.6	13604.6	13604.6
534.5		24184.7	24184.7	24184.7	24184.7	24184.7	534.5		13604.7	13604.7	13604.7	13604.7	13604.7
534.55		24184.7	24184.7	24184.7	24184.7	24184.7	534.55		13604.7	13604.7	13604.7	13604.7	13604.7
534.6		24184.7	24184.7	24184.7	24184.7	24184.7	534.6		13604.8	13604.8	13604.8	13604.8	13604.8
534.65		24184.7	24184.7	24184.7	24184.7	24184.7	534.65		13604.8	13604.8	13604.8	13604.8	13604.8
534.7		24184.7	24184.7	24184.7	24184.7	24184.7	534.7		13604.9	13604.9	13604.9	13604.9	13604.9
534.75		24184.7	24184.7	24184.7	24184.7	24184.7	534.75		13604.9	13604.9	13604.9	13604.9	13604.9
534.8		24184.7	24184.7	24184.7	24184.7	24184.7	534.8		13604.9	13604.9	13604.9	13604.9	13604.9
534.85		24184.7	24184.7	24184.7	24184.7	24184.7	534.85		13605	13605	13605	13605	13605
534.9		24184.7	24184.7	24184.7	24184.7	24184.7	534.9		13605	13605	13605	13605	13605
534.95		24184.7	24184.7	24184.7	24184.7	24184.7	534.95		13605	13605	13605	13605	13605
535		24184.7	24184.7	24184.7	24184.7	24184.7	535		13605	13605	13605	13605	13605

## Sheet: Fig. 2g
SnO2-DTPA
O1s-before rinse							O1s-after rinse
Binding Energy	Intensity	O1s	O1s Scan A	O1s Scan B	Backgnd	Envelope	Binding Energy	Intensity	O1s	O1s Scan A	O1s Scan B	Backgnd	Envelope
eV	a.u.	Counts / s (Residuals × 10)	Counts / s (Residuals × 10)	Counts / s (Residuals × 10)			eV	a.u.	Counts / s (Residuals × 10)	Counts / s (Residuals × 10)	Counts / s (Residuals × 10)
535	32726.9	32637.2	32637.1	33072.8	32636.7	33073.7	535	16053.8	15644.5	15644.6	15797.6	15644.5	15797.6
534.95	32808.1	32637.3	32637.2	33091.7	32636.7	33092.8	534.95	16238.4	15644.4	15644.4	15812.4	15644.4	15812.5
534.9	32750.9	32637.4	32637.2	33112	32636.7	33113.2	534.9	16171	15644.2	15644.3	15828.5	15644.2	15828.6
534.85	32780.6	32637.5	32637.3	33133.6	32636.7	33135.1	534.85	15955.9	15644	15644.2	15845.8	15644	15846
534.8	32860.4	32637.6	32637.5	33156.8	32636.7	33158.5	534.8	15794	15643.9	15644.1	15864.5	15643.9	15864.7
534.75	33049.5	32637.8	32637.6	33181.5	32636.7	33183.6	534.75	15889.4	15643.8	15644	15884.5	15643.8	15884.8
534.7	33377.3	32637.9	32637.8	33208.1	32636.6	33210.5	534.7	15969	15643.6	15643.9	15905.9	15643.6	15906.3
534.65	33688.9	32638.1	32638	33236.6	32636.6	33239.4	534.65	15775.7	15643.4	15643.9	15928.9	15643.4	15929.3
534.6	33592.4	32638.3	32638.2	33267.2	32636.6	33270.5	534.6	15540.6	15643.3	15644	15953.3	15643.3	15954
534.55	33187.4	32638.6	32638.5	33300.1	32636.6	33304.1	534.55	15793.4	15643.2	15644.1	15979.3	15643.2	15980.2
534.5	32993.6	32638.9	32638.9	33335.5	32636.6	33340.2	534.5	16336.8	15643	15644.3	16006.9	15643	16008.2
534.45	33128.6	32639.3	32639.4	33373.7	32636.5	33379.3	534.45	16168.2	15642.9	15644.6	16036.2	15642.9	16037.9
534.4	33476.2	32639.8	32640	33414.9	32636.5	33421.7	534.4	15809.7	15642.7	15645	16067	15642.7	16069.4
534.35	33705.9	32640.4	32640.7	33459.4	32636.5	33467.5	534.35	16017.5	15642.5	15645.7	16099.6	15642.5	16102.8
534.3	33760.7	32641	32641.7	33507.4	32636.4	33517.3	534.3	16248.9	15642.4	15646.6	16133.7	15642.3	16138.1
534.25	33793.8	32641.8	32642.9	33559.5	32636.4	33571.4	534.25	15984.6	15642.1	15647.9	16169.5	15642.1	16175.4
534.2	34092.7	32642.8	32644.4	33615.9	32636.4	33630.4	534.2	16131.1	15641.9	15649.6	16207	15641.8	16214.8
534.15	34226.3	32643.9	32646.4	33677	32636.3	33694.7	534.15	16162.1	15641.7	15651.9	16246	15641.6	16256.4
534.1	33943.3	32645.3	32648.9	33743.3	32636.3	33765	534.1	16409.8	15641.5	15654.9	16286.5	15641.3	16300.3
534.05	33856.7	32647	32652.1	33815.4	32636.2	33841.9	534.05	16479.9	15641.2	15658.9	16328.5	15641	16346.7
534	34277.6	32648.9	32656.2	33893.7	32636.2	33926.4	534	16194.6	15641	15664.1	16371.9	15640.7	16395.7
533.95	34267.7	32651.3	32661.4	33978.9	32636.1	34019.4	533.95	16242.4	15640.8	15670.8	16416.6	15640.3	16447.5
533.9	33929.4	32654.1	32668.2	34071.6	32636.1	34121.8	533.9	16618.4	15640.6	15679.4	16462.5	15640	16502.5
533.85	34089.4	32657.5	32676.7	34172.7	32636	34234.9	533.85	16633.2	15640.4	15690.4	16509.3	15639.6	16560.9
533.8	34366.2	32661.5	32687.7	34282.8	32635.9	34360.1	533.8	16375.1	15640.3	15704.2	16557	15639.1	16623.2
533.75	34538.2	32666.3	32701.6	34402.9	32635.9	34499.1	533.75	16627.3	15640.2	15721.6	16605.4	15638.7	16689.9
533.7	34851.8	32672.1	32719.3	34533.9	32635.8	34653.7	533.7	16904.2	15640.2	15743.4	16654.3	15638.2	16761.5
533.65	35018.3	32678.9	32741.8	34676.8	32635.7	34826	533.65	16947.2	15640.4	15770.4	16703.5	15637.7	16838.9
533.6	35236.9	32687	32770.1	34832.7	32635.7	35018.4	533.6	16998.9	15640.7	15803.7	16752.7	15637.2	16922.8
533.55	35153.8	32696.7	32805.7	35002.7	32635.6	35233.9	533.55	16817.3	15641.2	15844.6	16801.7	15636.6	17014.3
533.5	35531.7	32708.1	32850.2	35188.1	32635.5	35475.5	533.5	16644.8	15642	15894.3	16850.2	15636	17114.6
533.45	35768.7	32721.6	32905.8	35390.1	32635.4	35746.8	533.45	17140.9	15643.2	15954.5	16898	15635.3	17225.1
533.4	36171.8	32737.6	32974.8	35610	32635.3	36051.9	533.4	17565.1	15644.9	16026.8	16944.8	15634.6	17347.3
533.35	36350.4	32756.5	33060	35848.9	32635.1	36395.1	533.35	17271.5	15647.1	16113.3	16990.2	15633.8	17483
533.3	36601.2	32778.8	33164.7	36107.9	32635	36781.4	533.3	17484.6	15650.1	16216.1	17034	15633	17634.2
533.25	36933.2	32805.1	33292.8	36387.9	32634.8	37216.1	533.25	17646.2	15654.1	16337.3	17075.8	15632.1	17803
533.2	37543.7	32835.9	33448.5	36689.6	32634.7	37704.6	533.2	17773.8	15659.3	16479.3	17115.4	15631.1	17991.7
533.15	38308.1	32872.1	33636.9	37012.9	32634.5	38252.9	533.15	18095.7	15665.8	16644.6	17152.4	15630	18202.8
533.1	38658.3	32914.6	33863.4	37357.3	32634.3	38866.6	533.1	18471.1	15674.3	16835.8	17186.5	15628.8	18439
533.05	38984.1	32964.2	34134.1	37721.1	32634.1	39551.2	533.05	18917.4	15685	17055.2	17217.4	15627.4	18702.7
533	40185.3	33022.2	34455.6	38101.5	32633.8	40311.6	533	19461.2	15698.4	17305.1	17245	15626	18996.7
532.95	41419.6	33089.7	34835.1	38493.8	32633.5	41151.6	532.95	19597.8	15715.3	17587.8	17268.9	15624.3	19323.3
532.9	42283	33168.4	35280	38891.5	32633.2	42073.4	532.9	19803.1	15736.2	17904.7	17289	15622.5	19684.9
532.85	43031.2	33259.8	35798.1	39285.5	32632.9	43077.5	532.85	20291.1	15762.1	18257.3	17305	15620.6	20083.2
532.8	44192.2	33365.8	36397.1	39664.5	32632.5	44162.3	532.8	20786.5	15794	18646	17316.7	15618.4	20519.8
532.75	45710.9	33488.5	37084.4	40015.2	32632.1	45323.9	532.75	21106.6	15833.1	19070.4	17324.1	15616.1	20995.4
532.7	46306	33630.5	37867.1	40323.3	32631.7	46557.6	532.7	21483.9	15880.7	19529.4	17327	15613.6	21509.9
532.65	47878.8	33794.3	38751.1	40575.3	32631.2	47858.4	532.65	22113.9	15938.3	20020.4	17325.4	15610.8	22062.5
532.6	49714.8	33983.1	39741.2	40761.3	32630.6	49224.3	532.6	22666.1	16007.9	20539.6	17319.3	15607.8	22651.2
532.55	51102.1	34200.3	40840	40878.4	32630	50658.5	532.55	23361.7	16091.3	21081.9	17308.7	15604.6	23272.8
532.5	52341.4	34449.7	42047.9	40933.7	32629.4	52172.5	532.5	23987.5	16191.1	21640.6	17293.6	15601.1	23923
532.45	53578.7	34735.6	43362.2	40946.6	32628.7	53787	532.45	24644.6	16309.6	22207.6	17274.2	15597.4	24596.5
532.4	54719.6	35063	44776.8	40916.7	32628	55500.6	532.4	25159.9	16449.9	22773.2	17250.5	15593.5	25286.7
532.35	56625.6	35437.1	46281.5	40772.1	32627.2	57236.3	532.35	25696.1	16615.1	23326.8	17222.7	15589.2	25986.2
532.3	58738.6	35863.9	47861.4	40519.1	32626.3	58991.8	532.3	26456.2	16808.7	23856.7	17191	15584.7	26687.1
532.25	60934.1	36350.2	49497.1	40177.7	32625.4	60774.1	532.25	26746.6	17034.4	24350.8	17155.6	15579.8	27381.2
532.2	62810.3	36903.2	51164.1	39771.8	32624.4	62590.2	532.2	27591.2	17296.4	24796.6	17116.8	15574.7	28060.4
532.15	64989.4	37531.1	52833.5	39325.5	32623.4	64443.3	532.15	28800.5	17598.9	25182.5	17074.7	15569.2	28717.6
532.1	66842.6	38243	54472	38861	32622.3	66331.4	532.1	29396	17946.5	25497.5	17029.7	15563.5	29346.8
532.05	68392.9	39048.6	56043.6	38396	32621.1	68245.9	532.05	29963.5	18344	25732.4	16982.2	15557.5	29943.6
532	69845.3	39959	57510.3	37943.8	32619.9	70173.3	532	30818.8	18796	25880.1	16932.3	15551.2	30505.9
531.95	71743.4	40985.8	58834.7	37513.7	32618.6	72097	531.95	31176.8	19307.3	25935.9	16880.4	15544.7	31034.2
531.9	73813.6	42142.1	59982.6	37110.9	32617.2	74001.2	531.9	31617.7	19882.5	25897.8	16826.7	15537.8	31531.4
531.85	76151.7	43441.7	60925.9	36738.3	32615.8	75874.3	531.85	31763.9	20526.1	25766.8	16771.7	15530.8	32003.1
531.8	77974.6	44899.7	61646.7	36396.4	32614.3	77714.2	531.8	32864.8	21241.9	25546.8	16715.6	15523.5	32457.4
531.75	79467	46531.9	62141.6	36084.7	32612.7	79532.8	531.75	33068	22033.2	25244.2	16658.7	15515.9	32904.2
531.7	81574.1	48355.2	62426.6	35801.6	32611.1	81361.1	531.7	33398.8	22902.5	24867.4	16601.2	15508.1	33354.9
531.65	83964.7	50387	62541.8	35545.1	32609.4	83255.1	531.65	33766.1	23851.4	24427	16543.5	15500.1	33821.6
531.6	85393.7	52645.1	62557.7	35313.1	32607.7	85300.5	531.6	34619.4	24879.9	23934.5	16485.7	15491.9	34316.2
531.55	87275.7	55147.1	62425.2	35103.3	32605.8	87464	531.55	35201.8	25986.6	23402	16428	15483.5	34849.8
531.5	89140.5	57910	62047.3	34913.5	32603.9	89663	531.5	35665	27168.6	22841.9	16370.8	15474.7	35431.8
531.45	91319.6	60948.8	61434	34741.7	32602	91920.7	531.45	36089.2	28420.7	22265.9	16314	15465.8	36069.2
531.4	94125.7	64275.9	60601.5	34586	32599.9	94263.6	531.4	36878.5	29735.6	21685.3	16258	15456.5	36765.9
531.35	96563.8	67899	59571.2	34444.7	32597.8	96719.4	531.35	37434.9	31103.9	21109.8	16202.8	15447	37522.5
531.3	99127	71819.3	58368.8	34316.2	32595.5	99313.2	531.3	38198.5	32513.3	20548.1	16148.5	15437.1	38335.7
531.25	101945	76029	57023.2	34199.1	32593.2	102065	531.25	39201.1	33949.6	20007.3	16095.2	15426.9	39198.2
531.2	105183	80508.4	55564.9	34092.2	32590.8	104984	531.2	39834.7	35395.9	19493	16043	15416.4	40099.2
531.15	108461	85222.5	54025.5	33994.5	32588.3	108066	531.15	40256.2	36833.2	19009.6	15992	15405.6	41023.8
531.1	111338	90118	52435.7	33904.8	32585.6	111287	531.1	41671.8	38240.7	18559.9	15942.3	15394.4	41954.2
531.05	114830	95119.6	50825	33822.5	32582.9	114601	531.05	42700.4	39596.1	18145.5	15893.8	15382.8	42869.8
531	118546	100129	49220.3	33746.7	32580.1	117936	531	43208.6	40876.2	17767	15846.6	15370.9	43748
530.95	121180	105024	47645.8	33676.7	32577.1	121192	530.95	44024.9	42057.5	17424.2	15800.7	15358.6	44565.1
530.9	124421	109663	46122.1	33612	32574.1	124249	530.9	44770.6	43117	17116	15756.2	15346.1	45297.2
530.85	126824	113891	44666.2	33552	32571	126967	530.85	45391.5	44033.3	16841	15713	15333.2	45921
530.8	128913	117555	43291.5	33496.3	32567.9	129207	530.8	46081.5	44786.7	16597.1	15671.2	15320	46415
530.75	130018	120518	42007.8	33444.5	32564.6	130841	530.75	46906.9	45360.5	16382.1	15630.7	15306.5	46760.3
530.7	131234	122685	40821.5	33396.3	32561.3	131780	530.7	47323.7	45741.8	16193.7	15591.6	15292.9	46941.3
530.65	131900	124021	39736	33351.3	32558.1	131992	530.65	47181	45921.5	16029.4	15554	15279.2	46946.6
530.6	131540	124571	38752	33309.2	32554.8	131523	530.6	47702.6	45895.4	15886.8	15517.8	15265.4	46769.4
530.55	129994	124333	37867.9	33269.8	32551.5	130368	530.55	47929.7	45663.8	15763.6	15483.1	15251.6	46407.3
530.5	127451	123003	37080.4	33232.9	32548.3	128220	530.5	47078.5	45231.8	15657.5	15449.9	15237.9	45863.3
530.45	125002	120631	36384.8	33198.4	32545.1	125124	530.45	45797	44608.9	15566.5	15418.2	15224.5	45144.7
530.4	121757	117347	35775.1	33166	32542	121204	530.4	45203.6	43808.9	15488.7	15388.2	15211.4	44263.1
530.35	117422	113319	35244.9	33135.6	32539.1	116621	530.35	44041.4	42848.9	15422.3	15359.8	15198.6	43233.7
530.3	112308	108732	34787.3	33107	32536.3	111554	530.3	42319.3	41748.8	15365.7	15332.9	15186.3	42074.9
530.25	106389	103774	34395.2	33080.2	32533.6	106182	530.25	40692.9	40530.5	15317.7	15307.7	15174.5	40806.9
530.2	100824	98615.4	34061.5	33055	32531.1	100670	530.2	39177.7	39217.2	15277	15284.1	15163.3	39451.7
530.15	95838.5	93407	33779.6	33031.4	32528.7	95160.6	530.15	37333.2	37832.2	15242.5	15262.1	15152.7	38031.5
530.1	90438.7	88270.3	33543	33009.1	32526.5	89769.4	530.1	36439.5	36398.9	15213.3	15241.7	15142.7	36568.5
530.05	84728.7	83298.9	33345.8	32988.2	32524.5	84583.9	530.05	34911.3	34939.3	15188.6	15222.8	15133.4	35083.9
530	79190.2	78560.3	33182.4	32968.5	32522.7	79665.9	530	33305.8	33474.2	15167.7	15205.4	15124.8	33597.7
529.95	74989.3	74098.9	33048	32950	32521	75054.9	529.95	31723	32022.2	15150	15189.4	15116.8	32127.9
529.9	70972.2	69940.7	32938	32932.5	32519.5	70772.3	529.9	29803.5	30599.7	15135	15174.7	15109.5	30690.5
529.85	66521.4	66096.8	32848.6	32916.1	32518.1	66825.4	529.85	28127.1	29221	15122.3	15161.3	15102.7	29299.1
529.8	62975.6	62567.5	32776.5	32900.6	32516.9	63210.8	529.8	27030.7	27897.7	15111.5	15149	15096.5	27965.1
529.75	60178.5	59345.1	32718.5	32886	32515.8	59918	529.75	26203.6	26639.1	15102.2	15137.9	15090.9	26697.4
529.7	56239.4	56416.6	32672.2	32872.1	32514.8	56931.4	529.7	25297.4	25452.1	15094.4	15127.8	15085.8	25502.6
529.65	53231.2	53765.7	32635.5	32859.1	32513.9	54232.5	529.65	23983.9	24341.5	15087.7	15118.7	15081.3	24385.3
529.6	51440.6	51374	32606.5	32846.7	32513.1	51801	529.6	23087.6	23310.1	15081.9	15110.5	15077.1	23348.3
529.55	49162.8	49222.4	32583.7	32835	32512.4	49616.3	529.55	22278.5	22359.1	15077	15103.1	15073.4	22392.4
529.5	47410.6	47291.7	32565.9	32823.8	32511.8	47657.9	529.5	21727.5	21488.1	15072.7	15096.4	15070.1	21517.1
529.45	46150.2	45562.9	32552.1	32813.3	32511.2	45905.9	529.45	20786.9	20695.4	15069	15090.4	15067	20720.7
529.4	45108	44018.3	32541.4	32803.3	32510.7	44341.6	529.4	20255.5	19978.4	15065.7	15085.1	15064.3	20000.5
529.35	43564.1	42640.6	32533.2	32793.7	32510.3	42947	529.35	19713.9	19333.7	15062.9	15080.2	15061.9	19353.1
529.3	41858.8	41414.1	32526.9	32784.7	32509.9	41705.9	529.3	18991.1	18757.4	15060.5	15075.9	15059.7	18774.3
529.25	40679.2	40323.9	32522.1	32776	32509.5	40603	529.25	18697.3	18244.9	15058.3	15072.1	15057.8	18259.7
529.2	39905.2	39356.5	32518.5	32767.8	32509.2	39624.3	529.2	18700.1	17791.7	15056.5	15068.7	15056.1	17804.7
529.15	39022.8	38499.4	32515.7	32760	32509	38757.2	529.15	17913.4	17393	15054.8	15065.6	15054.6	17404.3
529.1	38133.3	37741.3	32513.6	32752.5	32508.7	37989.9	529.1	17347.3	17043.9	15053.4	15062.9	15053.2	17053.8
529.05	37315.7	37071.7	32512.1	32745.3	32508.5	37312	529.05	17149.3	16739.8	15052.1	15060.5	15052	16748.5
529	36334.4	36481.2	32510.9	32738.5	32508.3	36713.9	529	16984	16476.2	15051	15058.4	15050.9	16483.8
528.95	35729.7	35961.4	32510	32732	32508.2	36187	528.95	16844.9	16248.8	15050	15056.5	15050	16255.4
528.9	35320.8	35504.6	32509.3	32725.7	32508	35723.5	528.9	16849.6	16053.4	15049.2	15054.8	15049.1	16059.2
528.85	35176.4	35103.6	32508.8	32719.7	32507.9	35316.3	528.85	16534.5	15886.4	15048.4	15053.4	15048.4	15891.4
528.8	35182.5	34752.4	32508.5	32714	32507.8	34959.2	528.8	16234	15744.3	15047.8	15052.1	15047.7	15748.6
528.75	34731.8	34445.3	32508.2	32708.4	32507.7	34646.4	528.75	16067.9	15623.8	15047.2	15050.9	15047.1	15627.6
528.7	34281	34177.1	32508	32703.2	32507.7	34372.9	528.7	16096.1	15522.2	15046.6	15049.9	15046.6	15525.5
528.65	34265.5	33943.4	32507.8	32698.1	32507.6	34134.1	528.65	15900.6	15436.8	15046.2	15049	15046.1	15439.7
528.6	34003.7	33740.2	32507.7	32693.2	32507.5	33926	528.6	15870.6	15365.4	15045.7	15048.2	15045.7	15367.9
528.55	33658.7	33563.7	32507.6	32688.5	32507.5	33744.8	528.55	15616.7	15306	15045.4	15047.5	15045.4	15308.1
528.5	33760.5	33410.7	32507.5	32684	32507.4	33587.3	528.5	15618.7	15256.6	15045	15046.9	15045	15258.5
528.45	33613.8	33278.4	32507.4	32679.6	32507.4	33450.7	528.45	15622.2	15215.9	15044.7	15046.3	15044.7	15217.5
528.4	33039.1	33164.1	32507.4	32675.4	32507.3	33332.2	528.4	15696.5	15182.4	15044.4	15045.8	15044.4	15183.7
528.35	33386.5	33065.7	32507.3	32671.4	32507.3	33229.8	528.35	15454	15154.9	15044.2	15045.4	15044.2	15156.1
528.3	33298.4	32981.1	32507.3	32667.5	32507.3	33141.3	528.3	15480.1	15132.5	15044	15045	15044	15133.5
528.25	33283	32908.4	32507.3	32663.7	32507.2	33064.9	528.25	15706.4	15114.3	15043.7	15044.6	15043.7	15115.1
528.2	33409	32846.2	32507.2	32660.1	32507.2	32999.1	528.2	15596.9	15099.5	15043.5	15044.3	15043.5	15100.2
528.15	33122.4	32793.1	32507.2	32656.6	32507.2	32942.5	528.15	15098.4	15087.6	15043.4	15044	15043.4	15088.2
528.1	33042.7	32747.7	32507.2	32653.2	32507.2	32893.8	528.1	15241.3	15078	15043.2	15043.7	15043.2	15078.6
528.05	33157	32709.2	32507.1	32649.9	32507.1	32851.9	528.05	15619.7	15070.4	15043	15043.5	15043	15070.8
528	33067.2	32676.4	32507.1	32646.7	32507.1	32816	528	15365.1	15064.2	15042.9	15043.3	15042.9	15064.6
527.95	33038.8	32648.6	32507.1	32643.7	32507.1	32785.2	527.95	15113.4	15059.4	15042.8	15043.1	15042.8	15059.7
527.9	33095.9	32625.2	32507.1	32640.7	32507.1	32758.8	527.9	15308.4	15055.5	15042.7	15042.9	15042.7	15055.8
527.85	33398.3	32605.4	32507.1	32637.8	32507.1	32736.1	527.85	15350.5	15052.5	15042.5	15042.8	15042.5	15052.7
527.8	33346.1	32588.7	32507	32635	32507	32716.7	527.8	15114.5	15050.1	15042.4	15042.6	15042.4	15050.3
527.75	32919.5	32574.7	32507	32632.3	32507	32700	527.75	15350.8	15048.2	15042.3	15042.5	15042.3	15048.4
527.7	32742.9	32563	32507	32629.7	32507	32685.7	527.7	15111.2	15046.7	15042.3	15042.4	15042.3	15046.9
527.65	32696	32553.2	32507	32627.2	32507	32673.4	527.65	15384.6	15045.6	15042.2	15042.3	15042.2	15045.7
527.6	32700.5	32545	32507	32624.7	32507	32662.8	527.6	15226.1	15044.7	15042.1	15042.2	15042.1	15044.8
527.55	32990.4	32538.2	32507	32622.4	32507	32653.6	527.55	14952.8	15044	15042	15042.1	15042	15044
527.5	33062	32532.5	32506.9	32620.1	32506.9	32645.7	527.5	15327	15043.4	15041.9	15042	15041.9	15043.5
527.45	32793.5	32527.9	32506.9	32617.8	32506.9	32638.7	527.45	15216.3	15042.9	15041.8	15041.9	15041.8	15043
527.4	32678.3	32524	32506.9	32615.6	32506.9	32632.7	527.4	15098.1	15042.6	15041.8	15041.8	15041.8	15042.6
527.35	32839.3	32520.8	32506.9	32613.5	32506.9	32627.4	527.35	15364.1	15042.3	15041.7	15041.7	15041.7	15042.3
527.3	33021.6	32518.2	32506.9	32611.5	32506.9	32622.8	527.3	15287.9	15042.1	15041.6	15041.6	15041.6	15042.1
527.25	33098.5	32516	32506.9	32609.5	32506.9	32618.6	527.25	15256.1	15041.9	15041.5	15041.6	15041.5	15041.9
527.2	32812.4	32514.3	32506.9	32607.6	32506.9	32614.9	527.2	15239.7	15041.7	15041.5	15041.5	15041.5	15041.7
527.15	32357.5	32512.8	32506.9	32605.7	32506.9	32611.6	527.15	15264.2	15041.6	15041.4	15041.4	15041.4	15041.6
527.1	32347.6	32511.7	32506.9	32603.8	32506.9	32608.6	527.1	15071.6	15041.5	15041.3	15041.4	15041.3	15041.5
527.05	32655.8	32510.7	32506.9	32602.1	32506.9	32605.9	527.05	15085.9	15041.4	15041.3	15041.3	15041.3	15041.4
527	32691.5	32509.9	32506.9	32600.3	32506.9	32603.4	527	15083.4	15041.3	15041.3	15041.3	15041.3	15041.4
526.95	32760.1	32509.3	32506.9	32598.7	32506.9	32601.1	526.95	15089.8	15041.3	15041.3	15041.3	15041.3	15041.3
526.9	32556.6	32508.8	32506.8	32597	32506.8	32599	526.9	14949.4	15041.3	15041.2	15041.3	15041.2	15041.3
526.85	32217.7	32508.4	32506.8	32595.4	32506.8	32597	526.85	14879	15041.3	15041.2	15041.2	15041.2	15041.3
526.8	32828.5	32508.1	32506.8	32593.9	32506.8	32595.1	526.8	14942.5	15041.2	15041.2	15041.2	15041.2	15041.2
526.75	33160.7	32507.8	32506.8	32592.4	32506.8	32593.3	526.75	15044.3	15041.2	15041.2	15041.2	15041.2	15041.2
526.7	32922.1	32507.6	32506.8	32590.9	32506.8	32591.6	526.7	15111.7	15041.1	15041.1	15041.1	15041.1	15041.1
526.65	32553	32507.4	32506.8	32589.4	32506.8	32590	526.65	15378.4	15041	15041	15041	15041	15041
526.6	32322	32507.3	32506.8	32588	32506.8	32588.5	526.6	15552.3	15041	15041	15041	15041	15041
526.55	32576.7	32507.2	32506.8	32586.7	32506.8	32587	526.55	15500.6	15040.9	15040.9	15040.9	15040.9	15040.9
526.5	32746.5	32507.1	32506.8	32585.3	32506.8	32585.6	526.5	15253.7	15040.8	15040.8	15040.8	15040.8	15040.8
526.45	32589.7	32507	32506.8	32584	32506.8	32584.3	526.45	15435.2	15040.8	15040.8	15040.8	15040.8	15040.8
526.4	32822.8	32507	32506.8	32582.8	32506.8	32582.9	526.4	15049.8	15040.7	15040.7	15040.7	15040.7	15040.7
526.35	32883.6	32506.9	32506.8	32581.5	32506.8	32581.7	526.35	14757	15040.6	15040.6	15040.6	15040.6	15040.6
526.3	32422.8	32506.9	32506.8	32580.3	32506.8	32580.4	526.3	15011.8	15040.5	15040.5	15040.5	15040.5	15040.5
526.25	32344.7	32506.9	32506.8	32579.1	32506.8	32579.2	526.25	15147.2	15040.5	15040.5	15040.5	15040.5	15040.5
526.2	32667.2	32506.8	32506.8	32578	32506.8	32578.1	526.2	15283.1	15040.4	15040.4	15040.4	15040.4	15040.4
526.15	32350.3	32506.8	32506.8	32576.9	32506.8	32576.9	526.15	15204.3	15040.4	15040.4	15040.4	15040.4	15040.4
526.1	32623.3	32506.8	32506.8	32575.8	32506.8	32575.8	526.1	15154	15040.3	15040.3	15040.3	15040.3	15040.3
526.05	32915	32506.8	32506.8	32574.7	32506.8	32574.7	526.05	14951.8	15040.3	15040.3	15040.3	15040.3	15040.3
526	32661.9	32506.8	32506.8	32573.7	32506.8	32573.7	526	15200.4	15040.2	15040.2	15040.2	15040.2	15040.2
526		32506.8	32506.8	32506.8	32506.8	32506.8	526		15040.2	15040.2	15040.2	15040.2	15040.2
526.05		32506.8	32506.8	32506.8	32506.8	32506.8	526.05		15040.3	15040.3	15040.3	15040.3	15040.3
526.1		32506.8	32506.8	32506.8	32506.8	32506.8	526.1		15040.3	15040.3	15040.3	15040.3	15040.3
526.15		32506.8	32506.8	32506.8	32506.8	32506.8	526.15		15040.4	15040.4	15040.4	15040.4	15040.4
526.2		32506.8	32506.8	32506.8	32506.8	32506.8	526.2		15040.4	15040.4	15040.4	15040.4	15040.4
526.25		32506.8	32506.8	32506.8	32506.8	32506.8	526.25		15040.5	15040.5	15040.5	15040.5	15040.5
526.3		32506.8	32506.8	32506.8	32506.8	32506.8	526.3		15040.5	15040.5	15040.5	15040.5	15040.5
526.35		32506.8	32506.8	32506.8	32506.8	32506.8	526.35		15040.6	15040.6	15040.6	15040.6	15040.6
526.4		32506.8	32506.8	32506.8	32506.8	32506.8	526.4		15040.7	15040.7	15040.7	15040.7	15040.7
526.45		32506.8	32506.8	32506.8	32506.8	32506.8	526.45		15040.8	15040.8	15040.8	15040.8	15040.8
526.5		32506.8	32506.8	32506.8	32506.8	32506.8	526.5		15040.8	15040.8	15040.8	15040.8	15040.8
526.55		32506.8	32506.8	32506.8	32506.8	32506.8	526.55		15040.9	15040.9	15040.9	15040.9	15040.9
526.6		32506.8	32506.8	32506.8	32506.8	32506.8	526.6		15041	15041	15041	15041	15041
526.65		32506.8	32506.8	32506.8	32506.8	32506.8	526.65		15041	15041	15041	15041	15041
526.7		32506.8	32506.8	32506.8	32506.8	32506.8	526.7		15041.1	15041.1	15041.1	15041.1	15041.1
526.75		32506.8	32506.8	32506.8	32506.8	32506.8	526.75		15041.2	15041.2	15041.2	15041.2	15041.2
526.8		32506.8	32506.8	32506.8	32506.8	32506.8	526.8		15041.2	15041.2	15041.2	15041.2	15041.2
526.85		32506.8	32506.8	32506.8	32506.8	32506.8	526.85		15041.2	15041.2	15041.2	15041.2	15041.2
526.9		32506.8	32506.8	32506.8	32506.8	32506.8	526.9		15041.2	15041.2	15041.2	15041.2	15041.2
526.95		32506.9	32506.9	32506.9	32506.9	32506.9	526.95		15041.3	15041.3	15041.3	15041.3	15041.3
527		32506.9	32506.9	32506.9	32506.9	32506.9	527		15041.3	15041.3	15041.3	15041.3	15041.3
527.05		32506.9	32506.9	32506.9	32506.9	32506.9	527.05		15041.3	15041.3	15041.3	15041.3	15041.3
527.1		32506.9	32506.9	32506.9	32506.9	32506.9	527.1		15041.3	15041.3	15041.3	15041.3	15041.3
527.15		32506.9	32506.9	32506.9	32506.9	32506.9	527.15		15041.4	15041.4	15041.4	15041.4	15041.4
527.2		32506.9	32506.9	32506.9	32506.9	32506.9	527.2		15041.5	15041.5	15041.5	15041.5	15041.5
527.25		32506.9	32506.9	32506.9	32506.9	32506.9	527.25		15041.5	15041.5	15041.5	15041.5	15041.5
527.3		32506.9	32506.9	32506.9	32506.9	32506.9	527.3		15041.6	15041.6	15041.6	15041.6	15041.6
527.35		32506.9	32506.9	32506.9	32506.9	32506.9	527.35		15041.7	15041.7	15041.7	15041.7	15041.7
527.4		32506.9	32506.9	32506.9	32506.9	32506.9	527.4		15041.8	15041.8	15041.8	15041.8	15041.8
527.45		32506.9	32506.9	32506.9	32506.9	32506.9	527.45		15041.8	15041.8	15041.8	15041.8	15041.8
527.5		32506.9	32506.9	32506.9	32506.9	32506.9	527.5		15041.9	15041.9	15041.9	15041.9	15041.9
527.55		32507	32507	32507	32507	32507	527.55		15042	15042	15042	15042	15042
527.6		32507	32507	32507	32507	32507	527.6		15042.1	15042.1	15042.1	15042.1	15042.1
527.65		32507	32507	32507	32507	32507	527.65		15042.2	15042.2	15042.2	15042.2	15042.2
527.7		32507	32507	32507	32507	32507	527.7		15042.3	15042.3	15042.3	15042.3	15042.3
527.75		32507	32507	32507	32507	32507	527.75		15042.3	15042.3	15042.3	15042.3	15042.3
527.8		32507	32507	32507	32507	32507	527.8		15042.4	15042.4	15042.4	15042.4	15042.4
527.85		32507.1	32507.1	32507.1	32507.1	32507.1	527.85		15042.5	15042.5	15042.5	15042.5	15042.5
527.9		32507.1	32507.1	32507.1	32507.1	32507.1	527.9		15042.7	15042.7	15042.7	15042.7	15042.7
527.95		32507.1	32507.1	32507.1	32507.1	32507.1	527.95		15042.8	15042.8	15042.8	15042.8	15042.8
528		32507.1	32507.1	32507.1	32507.1	32507.1	528		15042.9	15042.9	15042.9	15042.9	15042.9
528.05		32507.1	32507.1	32507.1	32507.1	32507.1	528.05		15043	15043	15043	15043	15043
528.1		32507.2	32507.2	32507.2	32507.2	32507.2	528.1		15043.2	15043.2	15043.2	15043.2	15043.2
528.15		32507.2	32507.2	32507.2	32507.2	32507.2	528.15		15043.4	15043.4	15043.4	15043.4	15043.4
528.2		32507.2	32507.2	32507.2	32507.2	32507.2	528.2		15043.5	15043.5	15043.5	15043.5	15043.5
528.25		32507.2	32507.2	32507.2	32507.2	32507.2	528.25		15043.7	15043.7	15043.7	15043.7	15043.7
528.3		32507.3	32507.3	32507.3	32507.3	32507.3	528.3		15044	15044	15044	15044	15044
528.35		32507.3	32507.3	32507.3	32507.3	32507.3	528.35		15044.2	15044.2	15044.2	15044.2	15044.2
528.4		32507.3	32507.3	32507.3	32507.3	32507.3	528.4		15044.4	15044.4	15044.4	15044.4	15044.4
528.45		32507.4	32507.4	32507.4	32507.4	32507.4	528.45		15044.7	15044.7	15044.7	15044.7	15044.7
528.5		32507.4	32507.4	32507.4	32507.4	32507.4	528.5		15045	15045	15045	15045	15045
528.55		32507.5	32507.5	32507.5	32507.5	32507.5	528.55		15045.4	15045.4	15045.4	15045.4	15045.4
528.6		32507.5	32507.5	32507.5	32507.5	32507.5	528.6		15045.7	15045.7	15045.7	15045.7	15045.7
528.65		32507.6	32507.6	32507.6	32507.6	32507.6	528.65		15046.1	15046.1	15046.1	15046.1	15046.1
528.7		32507.7	32507.7	32507.7	32507.7	32507.7	528.7		15046.6	15046.6	15046.6	15046.6	15046.6
528.75		32507.7	32507.7	32507.7	32507.7	32507.7	528.75		15047.1	15047.1	15047.1	15047.1	15047.1
528.8		32507.8	32507.8	32507.8	32507.8	32507.8	528.8		15047.7	15047.7	15047.7	15047.7	15047.7
528.85		32507.9	32507.9	32507.9	32507.9	32507.9	528.85		15048.4	15048.4	15048.4	15048.4	15048.4
528.9		32508	32508	32508	32508	32508	528.9		15049.1	15049.1	15049.1	15049.1	15049.1
528.95		32508.2	32508.2	32508.2	32508.2	32508.2	528.95		15050	15050	15050	15050	15050
529		32508.3	32508.3	32508.3	32508.3	32508.3	529		15050.9	15050.9	15050.9	15050.9	15050.9
529.05		32508.5	32508.5	32508.5	32508.5	32508.5	529.05		15052	15052	15052	15052	15052
529.1		32508.7	32508.7	32508.7	32508.7	32508.7	529.1		15053.2	15053.2	15053.2	15053.2	15053.2
529.15		32509	32509	32509	32509	32509	529.15		15054.6	15054.6	15054.6	15054.6	15054.6
529.2		32509.2	32509.2	32509.2	32509.2	32509.2	529.2		15056.1	15056.1	15056.1	15056.1	15056.1
529.25		32509.5	32509.5	32509.5	32509.5	32509.5	529.25		15057.8	15057.8	15057.8	15057.8	15057.8
529.3		32509.9	32509.9	32509.9	32509.9	32509.9	529.3		15059.7	15059.7	15059.7	15059.7	15059.7
529.35		32510.3	32510.3	32510.3	32510.3	32510.3	529.35		15061.9	15061.9	15061.9	15061.9	15061.9
529.4		32510.7	32510.7	32510.7	32510.7	32510.7	529.4		15064.3	15064.3	15064.3	15064.3	15064.3
529.45		32511.2	32511.2	32511.2	32511.2	32511.2	529.45		15067	15067	15067	15067	15067
529.5		32511.8	32511.8	32511.8	32511.8	32511.8	529.5		15070.1	15070.1	15070.1	15070.1	15070.1
529.55		32512.4	32512.4	32512.4	32512.4	32512.4	529.55		15073.4	15073.4	15073.4	15073.4	15073.4
529.6		32513.1	32513.1	32513.1	32513.1	32513.1	529.6		15077.1	15077.1	15077.1	15077.1	15077.1
529.65		32513.9	32513.9	32513.9	32513.9	32513.9	529.65		15081.3	15081.3	15081.3	15081.3	15081.3
529.7		32514.8	32514.8	32514.8	32514.8	32514.8	529.7		15085.8	15085.8	15085.8	15085.8	15085.8
529.75		32515.8	32515.8	32515.8	32515.8	32515.8	529.75		15090.9	15090.9	15090.9	15090.9	15090.9
529.8		32516.9	32516.9	32516.9	32516.9	32516.9	529.8		15096.5	15096.5	15096.5	15096.5	15096.5
529.85		32518.1	32518.1	32518.1	32518.1	32518.1	529.85		15102.7	15102.7	15102.7	15102.7	15102.7
529.9		32519.5	32519.5	32519.5	32519.5	32519.5	529.9		15109.5	15109.5	15109.5	15109.5	15109.5
529.95		32521	32521	32521	32521	32521	529.95		15116.8	15116.8	15116.8	15116.8	15116.8
530		32522.7	32522.7	32522.7	32522.7	32522.7	530		15124.8	15124.8	15124.8	15124.8	15124.8
530.05		32524.5	32524.5	32524.5	32524.5	32524.5	530.05		15133.4	15133.4	15133.4	15133.4	15133.4
530.1		32526.5	32526.5	32526.5	32526.5	32526.5	530.1		15142.7	15142.7	15142.7	15142.7	15142.7
530.15		32528.7	32528.7	32528.7	32528.7	32528.7	530.15		15152.7	15152.7	15152.7	15152.7	15152.7
530.2		32531.1	32531.1	32531.1	32531.1	32531.1	530.2		15163.3	15163.3	15163.3	15163.3	15163.3
530.25		32533.6	32533.6	32533.6	32533.6	32533.6	530.25		15174.5	15174.5	15174.5	15174.5	15174.5
530.3		32536.3	32536.3	32536.3	32536.3	32536.3	530.3		15186.3	15186.3	15186.3	15186.3	15186.3
530.35		32539.1	32539.1	32539.1	32539.1	32539.1	530.35		15198.6	15198.6	15198.6	15198.6	15198.6
530.4		32542	32542	32542	32542	32542	530.4		15211.4	15211.4	15211.4	15211.4	15211.4
530.45		32545.1	32545.1	32545.1	32545.1	32545.1	530.45		15224.5	15224.5	15224.5	15224.5	15224.5
530.5		32548.3	32548.3	32548.3	32548.3	32548.3	530.5		15237.9	15237.9	15237.9	15237.9	15237.9
530.55		32551.5	32551.5	32551.5	32551.5	32551.5	530.55		15251.6	15251.6	15251.6	15251.6	15251.6
530.6		32554.8	32554.8	32554.8	32554.8	32554.8	530.6		15265.4	15265.4	15265.4	15265.4	15265.4
530.65		32558.1	32558.1	32558.1	32558.1	32558.1	530.65		15279.2	15279.2	15279.2	15279.2	15279.2
530.7		32561.3	32561.3	32561.3	32561.3	32561.3	530.7		15292.9	15292.9	15292.9	15292.9	15292.9
530.75		32564.6	32564.6	32564.6	32564.6	32564.6	530.75		15306.5	15306.5	15306.5	15306.5	15306.5
530.8		32567.9	32567.9	32567.9	32567.9	32567.9	530.8		15320	15320	15320	15320	15320
530.85		32571	32571	32571	32571	32571	530.85		15333.2	15333.2	15333.2	15333.2	15333.2
530.9		32574.1	32574.1	32574.1	32574.1	32574.1	530.9		15346.1	15346.1	15346.1	15346.1	15346.1
530.95		32577.1	32577.1	32577.1	32577.1	32577.1	530.95		15358.6	15358.6	15358.6	15358.6	15358.6
531		32580.1	32580.1	32580.1	32580.1	32580.1	531		15370.9	15370.9	15370.9	15370.9	15370.9
531.05		32582.9	32582.9	32582.9	32582.9	32582.9	531.05		15382.8	15382.8	15382.8	15382.8	15382.8
531.1		32585.6	32585.6	32585.6	32585.6	32585.6	531.1		15394.4	15394.4	15394.4	15394.4	15394.4
531.15		32588.3	32588.3	32588.3	32588.3	32588.3	531.15		15405.6	15405.6	15405.6	15405.6	15405.6
531.2		32590.8	32590.8	32590.8	32590.8	32590.8	531.2		15416.4	15416.4	15416.4	15416.4	15416.4
531.25		32593.2	32593.2	32593.2	32593.2	32593.2	531.25		15426.9	15426.9	15426.9	15426.9	15426.9
531.3		32595.5	32595.5	32595.5	32595.5	32595.5	531.3		15437.1	15437.1	15437.1	15437.1	15437.1
531.35		32597.8	32597.8	32597.8	32597.8	32597.8	531.35		15447	15447	15447	15447	15447
531.4		32599.9	32599.9	32599.9	32599.9	32599.9	531.4		15456.5	15456.5	15456.5	15456.5	15456.5
531.45		32602	32602	32602	32602	32602	531.45		15465.8	15465.8	15465.8	15465.8	15465.8
531.5		32603.9	32603.9	32603.9	32603.9	32603.9	531.5		15474.7	15474.7	15474.7	15474.7	15474.7
531.55		32605.8	32605.8	32605.8	32605.8	32605.8	531.55		15483.5	15483.5	15483.5	15483.5	15483.5
531.6		32607.7	32607.7	32607.7	32607.7	32607.7	531.6		15491.9	15491.9	15491.9	15491.9	15491.9
531.65		32609.4	32609.4	32609.4	32609.4	32609.4	531.65		15500.1	15500.1	15500.1	15500.1	15500.1
531.7		32611.1	32611.1	32611.1	32611.1	32611.1	531.7		15508.1	15508.1	15508.1	15508.1	15508.1
531.75		32612.7	32612.7	32612.7	32612.7	32612.7	531.75		15515.9	15515.9	15515.9	15515.9	15515.9
531.8		32614.3	32614.3	32614.3	32614.3	32614.3	531.8		15523.5	15523.5	15523.5	15523.5	15523.5
531.85		32615.8	32615.8	32615.8	32615.8	32615.8	531.85		15530.8	15530.8	15530.8	15530.8	15530.8
531.9		32617.2	32617.2	32617.2	32617.2	32617.2	531.9		15537.8	15537.8	15537.8	15537.8	15537.8
531.95		32618.6	32618.6	32618.6	32618.6	32618.6	531.95		15544.7	15544.7	15544.7	15544.7	15544.7
532		32619.9	32619.9	32619.9	32619.9	32619.9	532		15551.2	15551.2	15551.2	15551.2	15551.2
532.05		32621.1	32621.1	32621.1	32621.1	32621.1	532.05		15557.5	15557.5	15557.5	15557.5	15557.5
532.1		32622.3	32622.3	32622.3	32622.3	32622.3	532.1		15563.5	15563.5	15563.5	15563.5	15563.5
532.15		32623.4	32623.4	32623.4	32623.4	32623.4	532.15		15569.2	15569.2	15569.2	15569.2	15569.2
532.2		32624.4	32624.4	32624.4	32624.4	32624.4	532.2		15574.7	15574.7	15574.7	15574.7	15574.7
532.25		32625.4	32625.4	32625.4	32625.4	32625.4	532.25		15579.8	15579.8	15579.8	15579.8	15579.8
532.3		32626.3	32626.3	32626.3	32626.3	32626.3	532.3		15584.7	15584.7	15584.7	15584.7	15584.7
532.35		32627.2	32627.2	32627.2	32627.2	32627.2	532.35		15589.2	15589.2	15589.2	15589.2	15589.2
532.4		32628	32628	32628	32628	32628	532.4		15593.5	15593.5	15593.5	15593.5	15593.5
532.45		32628.7	32628.7	32628.7	32628.7	32628.7	532.45		15597.4	15597.4	15597.4	15597.4	15597.4
532.5		32629.4	32629.4	32629.4	32629.4	32629.4	532.5		15601.1	15601.1	15601.1	15601.1	15601.1
532.55		32630	32630	32630	32630	32630	532.55		15604.6	15604.6	15604.6	15604.6	15604.6
532.6		32630.6	32630.6	32630.6	32630.6	32630.6	532.6		15607.8	15607.8	15607.8	15607.8	15607.8
532.65		32631.2	32631.2	32631.2	32631.2	32631.2	532.65		15610.8	15610.8	15610.8	15610.8	15610.8
532.7		32631.7	32631.7	32631.7	32631.7	32631.7	532.7		15613.6	15613.6	15613.6	15613.6	15613.6
532.75		32632.1	32632.1	32632.1	32632.1	32632.1	532.75		15616.1	15616.1	15616.1	15616.1	15616.1
532.8		32632.5	32632.5	32632.5	32632.5	32632.5	532.8		15618.4	15618.4	15618.4	15618.4	15618.4
532.85		32632.9	32632.9	32632.9	32632.9	32632.9	532.85		15620.6	15620.6	15620.6	15620.6	15620.6
532.9		32633.2	32633.2	32633.2	32633.2	32633.2	532.9		15622.5	15622.5	15622.5	15622.5	15622.5
532.95		32633.5	32633.5	32633.5	32633.5	32633.5	532.95		15624.3	15624.3	15624.3	15624.3	15624.3
533		32633.8	32633.8	32633.8	32633.8	32633.8	533		15626	15626	15626	15626	15626
533.05		32634.1	32634.1	32634.1	32634.1	32634.1	533.05		15627.4	15627.4	15627.4	15627.4	15627.4
533.1		32634.3	32634.3	32634.3	32634.3	32634.3	533.1		15628.8	15628.8	15628.8	15628.8	15628.8
533.15		32634.5	32634.5	32634.5	32634.5	32634.5	533.15		15630	15630	15630	15630	15630
533.2		32634.7	32634.7	32634.7	32634.7	32634.7	533.2		15631.1	15631.1	15631.1	15631.1	15631.1
533.25		32634.8	32634.8	32634.8	32634.8	32634.8	533.25		15632.1	15632.1	15632.1	15632.1	15632.1
533.3		32635	32635	32635	32635	32635	533.3		15633	15633	15633	15633	15633
533.35		32635.1	32635.1	32635.1	32635.1	32635.1	533.35		15633.8	15633.8	15633.8	15633.8	15633.8
533.4		32635.3	32635.3	32635.3	32635.3	32635.3	533.4		15634.6	15634.6	15634.6	15634.6	15634.6
533.45		32635.4	32635.4	32635.4	32635.4	32635.4	533.45		15635.3	15635.3	15635.3	15635.3	15635.3
533.5		32635.5	32635.5	32635.5	32635.5	32635.5	533.5		15636	15636	15636	15636	15636
533.55		32635.6	32635.6	32635.6	32635.6	32635.6	533.55		15636.6	15636.6	15636.6	15636.6	15636.6
533.6		32635.7	32635.7	32635.7	32635.7	32635.7	533.6		15637.2	15637.2	15637.2	15637.2	15637.2
533.65		32635.7	32635.7	32635.7	32635.7	32635.7	533.65		15637.7	15637.7	15637.7	15637.7	15637.7
533.7		32635.8	32635.8	32635.8	32635.8	32635.8	533.7		15638.2	15638.2	15638.2	15638.2	15638.2
533.75		32635.9	32635.9	32635.9	32635.9	32635.9	533.75		15638.7	15638.7	15638.7	15638.7	15638.7
533.8		32635.9	32635.9	32635.9	32635.9	32635.9	533.8		15639.1	15639.1	15639.1	15639.1	15639.1
533.85		32636	32636	32636	32636	32636	533.85		15639.6	15639.6	15639.6	15639.6	15639.6
533.9		32636.1	32636.1	32636.1	32636.1	32636.1	533.9		15640	15640	15640	15640	15640
533.95		32636.1	32636.1	32636.1	32636.1	32636.1	533.95		15640.3	15640.3	15640.3	15640.3	15640.3
534		32636.2	32636.2	32636.2	32636.2	32636.2	534		15640.7	15640.7	15640.7	15640.7	15640.7
534.05		32636.2	32636.2	32636.2	32636.2	32636.2	534.05		15641	15641	15641	15641	15641
534.1		32636.3	32636.3	32636.3	32636.3	32636.3	534.1		15641.3	15641.3	15641.3	15641.3	15641.3
534.15		32636.3	32636.3	32636.3	32636.3	32636.3	534.15		15641.6	15641.6	15641.6	15641.6	15641.6
534.2		32636.4	32636.4	32636.4	32636.4	32636.4	534.2		15641.8	15641.8	15641.8	15641.8	15641.8
534.25		32636.4	32636.4	32636.4	32636.4	32636.4	534.25		15642.1	15642.1	15642.1	15642.1	15642.1
534.3		32636.4	32636.4	32636.4	32636.4	32636.4	534.3		15642.3	15642.3	15642.3	15642.3	15642.3
534.35		32636.5	32636.5	32636.5	32636.5	32636.5	534.35		15642.5	15642.5	15642.5	15642.5	15642.5
534.4		32636.5	32636.5	32636.5	32636.5	32636.5	534.4		15642.7	15642.7	15642.7	15642.7	15642.7
534.45		32636.5	32636.5	32636.5	32636.5	32636.5	534.45		15642.9	15642.9	15642.9	15642.9	15642.9
534.5		32636.6	32636.6	32636.6	32636.6	32636.6	534.5		15643	15643	15643	15643	15643
534.55		32636.6	32636.6	32636.6	32636.6	32636.6	534.55		15643.2	15643.2	15643.2	15643.2	15643.2
534.6		32636.6	32636.6	32636.6	32636.6	32636.6	534.6		15643.3	15643.3	15643.3	15643.3	15643.3
534.65		32636.6	32636.6	32636.6	32636.6	32636.6	534.65		15643.4	15643.4	15643.4	15643.4	15643.4
534.7		32636.6	32636.6	32636.6	32636.6	32636.6	534.7		15643.6	15643.6	15643.6	15643.6	15643.6
534.75		32636.7	32636.7	32636.7	32636.7	32636.7	534.75		15643.8	15643.8	15643.8	15643.8	15643.8
534.8		32636.7	32636.7	32636.7	32636.7	32636.7	534.8		15643.9	15643.9	15643.9	15643.9	15643.9
534.85		32636.7	32636.7	32636.7	32636.7	32636.7	534.85		15644	15644	15644	15644	15644
534.9		32636.7	32636.7	32636.7	32636.7	32636.7	534.9		15644.2	15644.2	15644.2	15644.2	15644.2
534.95		32636.7	32636.7	32636.7	32636.7	32636.7	534.95		15644.4	15644.4	15644.4	15644.4	15644.4
535		32636.7	32636.7	32636.7	32636.7	32636.7	535		15644.5	15644.5	15644.5	15644.5	15644.5

[truncated: 20 more sheets: Fig. 2h, Fig. 2i, Fig. 3c, Fig. 3d, Fig. 3e, Fig. 3f, Fig. 3g, Fig. 4b, Fig. 4c, Fig. 4d, Fig. 4e, Fig. 4f, Fig. 4g, Fig. 5a, Fig. 5b, Fig. 5c, Fig. 5d, Fig. 5e, Fig. 5f, Fig. 5g]
